# Supplementary material for: Genome-wide and gene-based association mapping for rice eating and cooking characteristics and protein content
Source: Sci Rep. 2017 Dec 8;7:17203. doi: 10.1038/s41598-017-17347-5 (PMC5722854; doi:10.1038/s41598-017-17347-5)
Supplement: Supplementary file 1 — Supplementary Dataset 1 [file 41598_2017_17347_MOESM1_ESM.xlsx]

## Sheet: Table S1
Supplementary Table S1. Gene-based association analysis result of qAC6
QTL	Trait	Env	Gene	SNP a	Chr	Pos	p	-LOG10(p)
qAC6	AC	SY	Os06g0131300	S6_1674903	6	1674903	0.25696	0.590134
				S6_1674904	6	1674904	0.25315	0.596622
				S6_1675074	6	1675074	0.000897	3.04721
				S6_1675415	6	1675415	0.2435	0.613501
				S6_1675574	6	1675574	0.000748	3.1261
				S6_1675659	6	1675659	0.000225	3.64782
				S6_1676389	6	1676389	0.000111	3.95468
			Os06g0131500	S6_1692133	6	1692133	5.36e-07	6.27084
				S6_1692446	6	1692446	3.03e-07	6.51856
				S6_1692963	6	1692963	4.04e-07	6.39362
				S6_1693088	6	1693088	6.95e-06	5.15802
				S6_1693194	6	1693194	0.01446	1.83983
				S6_1693320	6	1693320	1.24e-06	5.90658
				S6_1693389	6	1693389	0.24704	0.607233
				S6_1693411	6	1693411	3.26e-07	6.48678
				S6_1693551	6	1693551	0.0029	2.5376
				S6_1693594	6	1693594	1.09e-06	5.96257
				S6_1693774	6	1693774	3.33e-07	6.47756
			Os06g0131700	S6_1699601	6	1699601	2.7e-07	6.56864
				S6_1699973	6	1699973	0.000677	3.16941
				S6_1700377	6	1700377	1.49e-06	5.82681
				S6_1700578	6	1700578	0.000239	3.6216
				S6_1700753	6	1700753	0.00062	3.20761
				S6_1700767	6	1700767	0.2611	0.583193
				S6_1701954	6	1701954	1.9e-10	9.72125
				S6_1702227	6	1702227	3.39e-07	6.4698
			Os06g0132100	S6_1728224	6	1728224	1.32e-10	9.87943
				S6_1729156	6	1729156	2.74e-10	9.56225
			Os06g0132200	S6_1730847	6	1730847	0.4983	0.302509
				S6_1731028	6	1731028	2.33e-05	4.63264
				S6_1731098	6	1731098	2.1e-10	9.67778
				S6_1731204	6	1731204	0.50124	0.299954
				S6_1731421	6	1731421	7.47e-10	9.12668
				S6_1731604	6	1731604	0.000348	3.45842
			Os06g0132300	S6_1731840	6	1731840	0.000215	3.66756
				S6_1732517	6	1732517	0.43547	0.361042
				S6_1732520	6	1732520	0.89038	0.0504246
			Os06g0132400	S6_1734006	6	1734006	2.29e-10	9.64016
				S6_1734028	6	1734028	1.27e-10	9.8962
			Os06g0132450	S6_1736937	6	1736937	3.78e-10	9.42251
				S6_1736938	6	1736938	1.5e-09	8.82391
				S6_1737145	6	1737145	0.12496	0.903229
			Os06g0132550	S6_1740733	6	1740733	3.97e-10	9.40121
				S6_1740753	6	1740753	4.6e-10	9.33724
				S6_1740760	6	1740760	6.55e-10	9.18376
				S6_1740777	6	1740777	2.35e-10	9.62893
				S6_1741111	6	1741111	2.98e-10	9.52578
				S6_1741145	6	1741145	0.000237	3.62525
				S6_1741229	6	1741229	1.22e-10	9.91364
			Os06g0132600	S6_1754453	6	1754453	6.83e-10	9.16558
				S6_1754628	6	1754628	7.01e-10	9.15428
				S6_1754634	6	1754634	7.88e-11	10.1035
				S6_1754741	6	1754741	2.03e-09	8.6925
				S6_1754821	6	1754821	4e-11	10.3979
				S6_1755249	6	1755249	6.2e-11	10.2076
				S6_1755368	6	1755368	7.39e-09	8.13136
				S6_1755397	6	1755397	6.2e-11	10.2076
				S6_1755540	6	1755540	2.55e-09	8.59346
				S6_1755645	6	1755645	1.86e-10	9.73049
				S6_1755790	6	1755790	1.91e-10	9.71897
				S6_1755963	6	1755963	7.63e-10	9.11748
				S6_1756071	6	1756071	2.13e-10	9.67162
				S6_1756202	6	1756202	2.25e-10	9.64782
				S6_1756454	6	1756454	1.2e-09	8.92082
				S6_1756742	6	1756742	4.21e-08	7.37572
				S6_1757224	6	1757224	2.26e-10	9.64589
				S6_1757536	6	1757536	9.53e-11	10.0209
				S6_1757855	6	1757855	0.05454	1.26328
				S6_1758039	6	1758039	7.4e-10	9.13077
				S6_1758589	6	1758589	4.3e-10	9.36653
				S6_1758924	6	1758924	4.44e-10	9.35262
				S6_1759451	6	1759451	0.00295	2.53018
				S6_1760250	6	1760250	1.05e-10	9.97881
				S6_1760469	6	1760469	1.32e-09	8.87943
				S6_1760551	6	1760551	4.58e-11	10.3391
				S6_1760566	6	1760566	1.26e-10	9.89963
				S6_1760683	6	1760683	1.09e-10	9.96257
			Os06g0133000 (Wx)	S6_1765761	6	1765761	1.31e-17	16.8827
				S6_1765976	6	1765976	2.6e-06	5.58503
				S6_1766003	6	1766003	0.00013	3.88606
				S6_1766020	6	1766020	7.51e-12	11.1244
				S6_1766071	6	1766071	9.37e-12	11.0283
				S6_1766074	6	1766074	1.13e-11	10.9469
				S6_1766084	6	1766084	1.32e-11	10.8794
				S6_1766108	6	1766108	2.12e-11	10.6737
				S6_1766110	6	1766110	2.36e-11	10.6271
				S6_1766460	6	1766460	4.5e-11	10.3468
				S6_1768006	6	1768006	0.000147	3.83268
				S6_1768017	6	1768017	3.68e-05	4.43415
				S6_1768724	6	1768724	9.75e-06	5.011
				S6_1768795	6	1768795	0.002241	2.64956
				S6_1768998	6	1768998	0.000125	3.90309
				S6_1769141	6	1769141	7.18e-11	10.1439
				S6_1769154	6	1769154	0.032861	1.48332
				S6_1769155	6	1769155	1.02e-05	4.9914
				S6_1769202	6	1769202	4.3e-12	11.3665
				S6_1769205	6	1769205	1.12e-11	10.9508
				S6_1769211	6	1769211	1.05e-11	10.9788
				S6_1769224	6	1769224	4.51e-05	4.34582
				S6_1769228	6	1769228	8.76e-12	11.0575
				S6_1769240	6	1769240	1.07e-11	10.9706
				S6_1769242	6	1769242	0.083321	1.07925
				S6_1769256	6	1769256	2.08e-05	4.68194
				S6_1769564	6	1769564	0.072869	1.13746
				S6_1769710	6	1769710	0.063917	1.19438
				S6_1769729	6	1769729	1.89e-05	4.72354
				S6_1769746	6	1769746	3.29e-05	4.4828
				S6_1770009	6	1770009	1.1e-05	4.95861
				S6_1770016	6	1770016	0.063416	1.1978
				S6_1770024	6	1770024	3.83e-11	10.4168
				S6_1770060	6	1770060	0.000635	3.19723
				S6_1770131	6	1770131	3.95e-11	10.4034
			Os06g0133200	S6_1777321	6	1777321	2.96e-08	7.52871
			Os06g0133300	S6_1780637	6	1780637	0.04776	1.32094
				S6_1780667	6	1780667	0.03653	1.43735
			Os06g0133400	S6_1784345	6	1784345	3.98e-07	6.40012
				S6_1784528	6	1784528	8.66e-07	6.06248
				S6_1784605	6	1784605	0.16028	0.795121
				S6_1784662	6	1784662	0.30331	0.518113
			Os06g0133600	S6_1791076	6	1791076	0.13037	0.884822
				S6_1791143	6	1791143	0.10202	0.991315
				S6_1791219	6	1791219	0.000663	3.17849
			Os06g0133800	S6_1811720	6	1811720	0.00316	2.50031
			Os06g0133900	S6_1817865	6	1817865	0.000562	3.25026
				S6_1818657	6	1818657	0.000997	3.0013
				S6_1819054	6	1819054	0.0011	2.95861
				S6_1819263	6	1819263	0.000897	3.04721
			Os06g0134050	S6_1823332	6	1823332	0.0016	2.79588
				S6_1824082	6	1824082	0.00237	2.62525
				S6_1824687	6	1824687	0.17953	0.745863
				S6_1825124	6	1825124	0.44658	0.350101
				S6_1825297	6	1825297	0.21567	0.66621
				S6_1825994	6	1825994	0.16645	0.778716
			Os06g0134100	S6_1828257	6	1828257	0.22962	0.63899
			Os06g0134200	S6_1833472	6	1833472	0.10126	0.994562
				S6_1833608	6	1833608	0.000126	3.89963
				S6_1833644	6	1833644	0.33678	0.472654
				S6_1833711	6	1833711	0.14448	0.840192
				S6_1833869	6	1833869	0.19191	0.716902
				S6_1834075	6	1834075	0.00381	2.41908
			Os06g0134300	S6_1838923	6	1838923	0.00316	2.50031
				S6_1839238	6	1839238	0.19161	0.717582
				S6_1839880	6	1839880	0.24442	0.611863
		SZ	Os06g0131300	S6_1674903	6	1674903	0.7331	0.134837
				S6_1674904	6	1674904	0.73762	0.132167
				S6_1675074	6	1675074	0.000241	3.61798
				S6_1675415	6	1675415	0.46443	0.33308
				S6_1675574	6	1675574	0.000288	3.54061
				S6_1675659	6	1675659	0.000766	3.11577
				S6_1676389	6	1676389	0.000308	3.51145
			Os06g0131500	S6_1692133	6	1692133	8.96e-06	5.04769
				S6_1692446	6	1692446	0.12814	0.892315
				S6_1692963	6	1692963	9.04e-06	5.04383
				S6_1693088	6	1693088	5.71e-05	4.24336
				S6_1693194	6	1693194	0.00205	2.68825
				S6_1693320	6	1693320	1.1e-05	4.95861
				S6_1693389	6	1693389	0.7476	0.126331
				S6_1693411	6	1693411	8.98e-06	5.04672
				S6_1693551	6	1693551	0.00352	2.45346
				S6_1693594	6	1693594	3.59e-06	5.44491
				S6_1693774	6	1693774	4.69e-06	5.32883
			Os06g0131700	S6_1699601	6	1699601	3.4e-05	4.46852
				S6_1699973	6	1699973	0.00159	2.7986
				S6_1700377	6	1700377	6.79e-06	5.16813
				S6_1700578	6	1700578	9e-05	4.04576
				S6_1700753	6	1700753	0.00114	2.9431
				S6_1700767	6	1700767	0.71123	0.14799
				S6_1701954	6	1701954	1.4e-07	6.85387
				S6_1702227	6	1702227	0.23346	0.631788
			Os06g0132100	S6_1728224	6	1728224	1.49e-07	6.82681
				S6_1729156	6	1729156	1.34e-07	6.8729
			Os06g0132200	S6_1730847	6	1730847	0.65241	0.185479
				S6_1731028	6	1731028	1.04e-05	4.98297
				S6_1731098	6	1731098	3.63e-07	6.44009
				S6_1731204	6	1731204	0.65419	0.184296
				S6_1731421	6	1731421	2.59e-07	6.5867
				S6_1731604	6	1731604	0.000203	3.6925
			Os06g0132300	S6_1731840	6	1731840	0.000161	3.79317
				S6_1732517	6	1732517	0.72836	0.137654
				S6_1732520	6	1732520	0.78269	0.10641
			Os06g0132400	S6_1734006	6	1734006	1.36e-07	6.86646
				S6_1734028	6	1734028	1.56e-07	6.80688
			Os06g0132450	S6_1736937	6	1736937	1.72e-07	6.76447
				S6_1736938	6	1736938	8.81e-08	7.05502
				S6_1737145	6	1737145	0.52525	0.279634
			Os06g0132550	S6_1740733	6	1740733	3.11e-07	6.50724
				S6_1740753	6	1740753	3.58e-07	6.44612
				S6_1740760	6	1740760	3.19e-07	6.49621
				S6_1740777	6	1740777	3.33e-07	6.47756
				S6_1741111	6	1741111	1.2e-07	6.92082
				S6_1741145	6	1741145	0.000123	3.91009
				S6_1741229	6	1741229	3.2e-07	6.49485
			Os06g0132600	S6_1754453	6	1754453	1.48e-06	5.82974
				S6_1754628	6	1754628	6.67e-07	6.17587
				S6_1754634	6	1754634	1.43e-06	5.84466
				S6_1754741	6	1754741	1.37e-06	5.86328
				S6_1754821	6	1754821	3.25e-07	6.48812
				S6_1755249	6	1755249	7.26e-07	6.13906
				S6_1755368	6	1755368	8.22e-06	5.08513
				S6_1755397	6	1755397	1.4e-06	5.85387
				S6_1755540	6	1755540	1.07e-06	5.97062
				S6_1755645	6	1755645	2.7e-06	5.56864
				S6_1755790	6	1755790	2.02e-07	6.69465
				S6_1755963	6	1755963	1.12e-06	5.95078
				S6_1756071	6	1756071	1.94e-07	6.7122
				S6_1756202	6	1756202	4.16e-07	6.38091
				S6_1756454	6	1756454	6.95e-07	6.15802
				S6_1756742	6	1756742	1.5e-06	5.82391
				S6_1757224	6	1757224	2.18e-07	6.66154
				S6_1757536	6	1757536	1.2e-07	6.92082
				S6_1757855	6	1757855	0.01284	1.89143
				S6_1758039	6	1758039	6.26e-07	6.20343
				S6_1758589	6	1758589	1.13e-06	5.94692
				S6_1758924	6	1758924	2.22e-06	5.65365
				S6_1759451	6	1759451	0.54095	0.266843
				S6_1760250	6	1760250	4.3e-07	6.36653
				S6_1760469	6	1760469	4.83e-07	6.31605
				S6_1760551	6	1760551	5.94e-07	6.22621
				S6_1760566	6	1760566	3.87e-07	6.41229
				S6_1760683	6	1760683	1.01e-06	5.99568
			Os06g0133000 (Wx)	S6_1765761	6	1765761	1.59e-12	11.7986
				S6_1765976	6	1765976	5.61e-05	4.25104
				S6_1766003	6	1766003	0.000144	3.84164
				S6_1766020	6	1766020	6.03e-07	6.21968
				S6_1766071	6	1766071	8.67e-07	6.06198
				S6_1766074	6	1766074	8.88e-07	6.05159
				S6_1766084	6	1766084	8.76e-07	6.0575
				S6_1766108	6	1766108	8.31e-07	6.0804
				S6_1766110	6	1766110	7.83e-07	6.10624
				S6_1766460	6	1766460	3.11e-06	5.50724
				S6_1768006	6	1768006	0.2711	0.56687
				S6_1768017	6	1768017	1.59e-05	4.7986
				S6_1768724	6	1768724	0.00064	3.19382
				S6_1768795	6	1768795	0.00965	2.01547
				S6_1768998	6	1768998	5.38e-05	4.26922
				S6_1769141	6	1769141	2.71e-06	5.56703
				S6_1769154	6	1769154	0.63492	0.197281
				S6_1769155	6	1769155	2.3e-05	4.63827
				S6_1769202	6	1769202	1.32e-06	5.87943
				S6_1769205	6	1769205	9.87e-07	6.00568
				S6_1769211	6	1769211	2.2e-06	5.65758
				S6_1769224	6	1769224	2.33e-05	4.63264
				S6_1769228	6	1769228	1.77e-06	5.75203
				S6_1769240	6	1769240	8.1e-07	6.09151
				S6_1769242	6	1769242	0.23403	0.630728
				S6_1769256	6	1769256	2.6e-05	4.58503
				S6_1769564	6	1769564	0.53118	0.274758
				S6_1769710	6	1769710	0.48528	0.314008
				S6_1769729	6	1769729	1.69e-05	4.77211
				S6_1769746	6	1769746	1.69e-05	4.77211
				S6_1770009	6	1770009	6.85e-05	4.16431
				S6_1770016	6	1770016	0.41388	0.383126
				S6_1770024	6	1770024	2.88e-06	5.54061
				S6_1770060	6	1770060	0.000667	3.17587
				S6_1770131	6	1770131	2.12e-06	5.67366
			Os06g0133200	S6_1777321	6	1777321	2.72e-06	5.56543
			Os06g0133300	S6_1780637	6	1780637	0.05978	1.22344
				S6_1780667	6	1780667	0.0694	1.15864
			Os06g0133400	S6_1784345	6	1784345	0.000117	3.93181
				S6_1784528	6	1784528	1.78e-05	4.74958
				S6_1784605	6	1784605	0.45412	0.342829
				S6_1784662	6	1784662	0.20541	0.687378
			Os06g0133600	S6_1791076	6	1791076	0.45696	0.340122
				S6_1791143	6	1791143	0.77183	0.112478
				S6_1791219	6	1791219	0.00114	2.9431
			Os06g0133800	S6_1811720	6	1811720	0.00087	3.06048
			Os06g0133900	S6_1817865	6	1817865	0.000549	3.26043
				S6_1818657	6	1818657	0.000524	3.28067
				S6_1819054	6	1819054	0.000246	3.60906
				S6_1819263	6	1819263	0.000261	3.58336
			Os06g0134050	S6_1823332	6	1823332	0.00287	2.54212
				S6_1824082	6	1824082	0.00412	2.3851
				S6_1824687	6	1824687	0.05373	1.26978
				S6_1825124	6	1825124	0.60091	0.221191
				S6_1825297	6	1825297	0.02926	1.53373
				S6_1825994	6	1825994	0.02691	1.57009
			Os06g0134100	S6_1828257	6	1828257	0.91665	0.0377965
			Os06g0134200	S6_1833472	6	1833472	0.01674	1.77624
				S6_1833608	6	1833608	0.06057	1.21774
				S6_1833644	6	1833644	0.33648	0.473041
				S6_1833711	6	1833711	0.35701	0.44732
				S6_1833869	6	1833869	0.07251	1.1396
				S6_1834075	6	1834075	0.00407	2.39041
			Os06g0134300	S6_1838923	6	1838923	0.00238	2.62342
				S6_1839238	6	1839238	0.3364	0.473144
				S6_1839880	6	1839880	0.09559	1.01959
a The SNPs with red color were used in haplotype analysis

## Sheet: Table S2
Supplementary Table S2. Gene-based association analysis result of qGT6
QTL	Trait	Env	Gen	SNP a	Chr	Pos	p	-LOG10(p)
qGT6	GT	SY	Os06g0225900	S6_6503746	6	6503746	0.77407	0.11122
				S6_6503784	6	6503784	0.75381	0.122738
				S6_6503805	6	6503805	0.76824	0.114503
				S6_6503850	6	6503850	0.69011	0.161082
				S6_6503858	6	6503858	0.69011	0.161082
				S6_6503971	6	6503971	0.61421	0.211683
				S6_6504054	6	6504054	0.48731	0.312195
				S6_6504058	6	6504058	0.00157	2.8041
				S6_6504275	6	6504275	0.00553	2.25727
				S6_6504357	6	6504357	0.00343	2.46471
				S6_6504452	6	6504452	0.00232	2.63451
				S6_6504845	6	6504845	0.86259	0.0641956
				S6_6505298	6	6505298	0.00659	2.18111
				S6_6505695	6	6505695	0.15252	0.816673
				S6_6505880	6	6505880	0.22463	0.648532
				S6_6506031	6	6506031	0.00356	2.44855
				S6_6506208	6	6506208	0.00584	2.23359
				S6_6506349	6	6506349	0.00104	2.98297
				S6_6506430	6	6506430	0.44412	0.3525
				S6_6506434	6	6506434	0.7319	0.135548
				S6_6506438	6	6506438	0.409	0.388277
				S6_6506465	6	6506465	0.1033	0.9859
				S6_6506587	6	6506587	0.015	1.82391
				S6_6506862	6	6506862	0.00475	2.32331
				S6_6506972	6	6506972	0.73746	0.132262
				S6_6506973	6	6506973	0.00284	2.54668
				S6_6507129	6	6507129	0.00224	2.64975
				S6_6507492	6	6507492	0.00343	2.46471
				S6_6507517	6	6507517	0.00145	2.83863
			Os06g0226000	S6_6515595	6	6515595	0.5691	0.244811
				S6_6515724	6	6515724	0.6911	0.160459
				S6_6515835	6	6515835	0.7496	0.12517
				S6_6516054	6	6516054	0.66895	0.174606
				S6_6516285	6	6516285	0.6785	0.16845
				S6_6516459	6	6516459	0.639	0.194499
				S6_6517088	6	6517088	0.6392	0.194363
				S6_6517695	6	6517695	0.648	0.188425
				S6_6517874	6	6517874	0.6707	0.173472
				S6_6518329	6	6518329	0.65144	0.186126
				S6_6518395	6	6518395	0.8087	0.0922126
				S6_6518528	6	6518528	0.7016	0.15391
				S6_6518828	6	6518828	0.7034	0.152798
				S6_6519005	6	6519005	0.7675	0.114922
			Os06g0226050	S6_6522467	6	6522467	0.57918	0.237186
				S6_6522549	6	6522549	0.46223	0.335142
				S6_6522615	6	6522615	0.93005	0.0314937
				S6_6522630	6	6522630	0.43158	0.364939
				S6_6522639	6	6522639	0.86668	0.0621412
				S6_6522641	6	6522641	0.32626	0.486436
				S6_6522657	6	6522657	0.52636	0.278717
				S6_6522665	6	6522665	0.23393	0.630914
				S6_6522671	6	6522671	0.52636	0.278717
				S6_6522677	6	6522677	0.245	0.610834
				S6_6522716	6	6522716	0.91959	0.0364058
				S6_6522783	6	6522783	0.87142	0.0597725
				S6_6522943	6	6522943	0.7429	0.12907
				S6_6522957	6	6522957	0.88346	0.0538131
				S6_6523008	6	6523008	0.32591	0.486902
				S6_6523047	6	6523047	0.39522	0.403161
				S6_6523086	6	6523086	0.44864	0.348102
				S6_6523222	6	6523222	0.39538	0.402985
				S6_6523228	6	6523228	0.86781	0.0615753
				S6_6523254	6	6523254	0.22606	0.645776
				S6_6523275	6	6523275	0.8853	0.0529095
				S6_6523332	6	6523332	0.3801	0.420102
			Os06g0226066	S6_6524834	6	6524834	0.99108	0.00389129
				S6_6525070	6	6525070	0.74404	0.128404
				S6_6525084	6	6525084	0.58338	0.234048
				S6_6525105	6	6525105	0.11991	0.921145
				S6_6525122	6	6525122	0.29951	0.523589
				S6_6525127	6	6525127	0.58295	0.234369
				S6_6525132	6	6525132	0.73935	0.13115
				S6_6525139	6	6525139	0.67006	0.173886
				S6_6525145	6	6525145	0.56933	0.244636
				S6_6525174	6	6525174	0.769	0.114074
				S6_6525175	6	6525175	0.66578	0.176669
				S6_6525183	6	6525183	0.10201	0.991357
			Os06g0226200	S6_6537942	6	6537942	0.00337	2.47237
				S6_6537963	6	6537963	0.76702	0.115193
				S6_6537989	6	6537989	0.00539	2.26841
				S6_6538062	6	6538062	0.00382	2.41794
			Os06g0226500	S6_6556789	6	6556789	0.653	0.185087
				S6_6556807	6	6556807	0.77487	0.110771
				S6_6557106	6	6557106	0.9801	0.00872961
				S6_6557200	6	6557200	0.73746	0.132262
			Os06g0226600	S6_6559763	6	6559763	0.00147	2.83268
				S6_6559822	6	6559822	0.00269	2.57025
				S6_6559926	6	6559926	0.00328	2.48413
				S6_6559946	6	6559946	0.00262	2.5817
				S6_6560243	6	6560243	0.00498	2.30277
				S6_6560451	6	6560451	0.00482	2.31695
				S6_6560511	6	6560511	0.00179	2.74715
				S6_6560641	6	6560641	0.69569	0.157584
				S6_6560685	6	6560685	0.69569	0.157584
				S6_6561226	6	6561226	0.00438	2.35853
				S6_6561375	6	6561375	0.6377	0.195384
				S6_6561650	6	6561650	0.00434	2.36251
				S6_6561834	6	6561834	0.68834	0.162197
				S6_6562520	6	6562520	0.00536	2.27084
				S6_6562532	6	6562532	0.12154	0.915281
				S6_6562810	6	6562810	0.0387	1.41229
				S6_6562982	6	6562982	0.6046	0.218532
				S6_6563039	6	6563039	0.6587	0.181312
				S6_6563053	6	6563053	0.12174	0.914567
			Os06g0226700	S6_6571286	6	6571286	0.1577	0.802168
				S6_6571484	6	6571484	0.6626	0.178749
				S6_6571716	6	6571716	0.71159	0.14777
				S6_6571869	6	6571869	0.483	0.316053
				S6_6571920	6	6571920	0.11499	0.93934
				S6_6572168	6	6572168	0.6082	0.215954
				S6_6572171	6	6572171	0.18726	0.727555
				S6_6572180	6	6572180	0.62707	0.202684
				S6_6572181	6	6572181	0.9426	0.0256726
				S6_6572282	6	6572282	0.57609	0.23951
				S6_6572415	6	6572415	0.62036	0.207356
				S6_6572434	6	6572434	0.59578	0.224914
			Os06g0226950	S6_6590315	6	6590315	0.6641	0.177767
				S6_6590694	6	6590694	0.2914	0.53551
				S6_6590862	6	6590862	0.99149	0.00371166
				S6_6590910	6	6590910	0.1666	0.778325
				S6_6590942	6	6590942	0.1259	0.899974
				S6_6590996	6	6590996	0.3182	0.4973
			Os06g0227200	S6_6596126	6	6596126	0.12154	0.915281
				S6_6596237	6	6596237	0.15364	0.813496
				S6_6596356	6	6596356	0.0991	1.00393
				S6_6596437	6	6596437	0.12154	0.915281
				S6_6596438	6	6596438	0.12154	0.915281
				S6_6596707	6	6596707	0.2725	0.564633
				S6_6596712	6	6596712	0.00129	2.88941
				S6_6596726	6	6596726	0.12154	0.915281
				S6_6596761	6	6596761	0.6587	0.181312
				S6_6596762	6	6596762	0.0914	1.03905
				S6_6596943	6	6596943	0.084	1.07572
				S6_6597022	6	6597022	0.15364	0.813496
				S6_6597060	6	6597060	0.6587	0.181312
				S6_6597287	6	6597287	0.0775	1.1107
				S6_6597370	6	6597370	0.15045	0.822608
				S6_6597456	6	6597456	0.55	0.259637
				S6_6597731	6	6597731	0.3501	0.455808
				S6_6597810	6	6597810	0.2344	0.630042
				S6_6597866	6	6597866	0.084	1.07572
				S6_6598292	6	6598292	0.2624	0.581036
				S6_6598341	6	6598341	0.0456	1.34104
				S6_6598432	6	6598432	0.52741	0.277852
				S6_6598687	6	6598687	0.646	0.189767
				S6_6598710	6	6598710	0.14819	0.829181
				S6_6599075	6	6599075	0.15391	0.812733
				S6_6599154	6	6599154	0.099	1.00436
				S6_6599216	6	6599216	0.5619	0.250341
				S6_6599256	6	6599256	0.6587	0.181312
				S6_6599442	6	6599442	0.12154	0.915281
				S6_6599625	6	6599625	0.15364	0.813496
				S6_6600180	6	6600180	0.5169	0.286593
				S6_6600268	6	6600268	0.0763	1.11748
				S6_6600401	6	6600401	0.42231	0.374369
				S6_6600459	6	6600459	0.6704	0.173666
				S6_6600583	6	6600583	0.5084	0.293794
				S6_6600618	6	6600618	0.0468	1.32975
				S6_6600809	6	6600809	0.12154	0.915281
				S6_6601633	6	6601633	0.0936	1.02872
				S6_6601734	6	6601734	0.6587	0.181312
				S6_6601772	6	6601772	0.084	1.07572
				S6_6601784	6	6601784	0.084	1.07572
				S6_6601808	6	6601808	0.20377	0.69086
				S6_6601886	6	6601886	0.83779	0.0768648
				S6_6602028	6	6602028	0.3087	0.510463
				S6_6602287	6	6602287	0.0507	1.29499
				S6_6602407	6	6602407	0.0832	1.07988
				S6_6602427	6	6602427	0.0871	1.05998
			Os06g0227250	S6_6604605	6	6604605	0.5473	0.261775
				S6_6604622	6	6604622	0.1299	0.886391
				S6_6604731	6	6604731	0.1489	0.827105
				S6_6604758	6	6604758	0.1081	0.966174
				S6_6604759	6	6604759	0.9043	0.0436875
				S6_6604768	6	6604768	0.4364	0.360115
				S6_6604789	6	6604789	0.0264	1.5784
				S6_6604816	6	6604816	0.0282	1.54975
				S6_6604818	6	6604818	0.3728	0.428524
				S6_6604842	6	6604842	0.0354	1.451
				S6_6604913	6	6604913	0.56635	0.246915
				S6_6604940	6	6604940	0.1431	0.84436
				S6_6604943	6	6604943	0.12147	0.915531
				S6_6604944	6	6604944	0.43467	0.36184
				S6_6605015	6	6605015	0.3749	0.426085
				S6_6605038	6	6605038	0.5512	0.258691
				S6_6605382	6	6605382	0.12154	0.915281
				S6_6605406	6	6605406	0.0349	1.45717
				S6_6605472	6	6605472	0.0458	1.33913
				S6_6605976	6	6605976	0.0836	1.07779
				S6_6606450	6	6606450	0.6587	0.181312
				S6_6606451	6	6606451	0.4461	0.350568
				S6_6606471	6	6606471	0.0219	1.65956
				S6_6606476	6	6606476	0.0316	1.50031
				S6_6606495	6	6606495	0.287	0.542118
				S6_6606607	6	6606607	0.2492	0.603452
				S6_6606812	6	6606812	0.0315	1.50169
				S6_6607095	6	6607095	0.286	0.543634
				S6_6607130	6	6607130	0.0936	1.02872
				S6_6607149	6	6607149	0.667	0.175874
				S6_6607753	6	6607753	0.6684	0.174964
				S6_6608053	6	6608053	0.11576	0.936441
				S6_6608125	6	6608125	0.663	0.178486
				S6_6608326	6	6608326	0.2422	0.615826
			Os06g0227500	S6_6613359	6	6613359	0.0391	1.40782
				S6_6613366	6	6613366	0.0356	1.44855
			Os06g0227850	S6_6643278	6	6643278	0.0107	1.97062
				S6_6643314	6	6643314	0.0114	1.9431
				S6_6643331	6	6643331	0.0114	1.9431
				S6_6643371	6	6643371	0.0116	1.93554
				S6_6643455	6	6643455	0.5908	0.22856
			Os06g0228200	S6_6649223	6	6649223	0.35	0.455932
				S6_6649467	6	6649467	0.8099	0.0915686
				S6_6649503	6	6649503	0.476	0.322393
				S6_6649956	6	6649956	0.000858	3.06651
				S6_6650678	6	6650678	0.0631	1.19997
				S6_6651054	6	6651054	0.00118	2.92812
				S6_6651322	6	6651322	0.001	3
				S6_6651546	6	6651546	0.838	0.076756
				S6_6651805	6	6651805	0.12374	0.90749
				S6_6651922	6	6651922	0.3549	0.449894
				S6_6652063	6	6652063	0.00513	2.28988
				S6_6652110	6	6652110	0.00517	2.28651
				S6_6652141	6	6652141	0.12154	0.915281
				S6_6652656	6	6652656	0.00332	2.47886
				S6_6652978	6	6652978	0.5771	0.238749
			Os06g0228350	S6_6657939	6	6657939	0.6693	0.174379
				S6_6657977	6	6657977	0.13384	0.873414
				S6_6657987	6	6657987	0.10085	0.996324
				S6_6658018	6	6658018	0.0533	1.27327
				S6_6658019	6	6658019	0.0281	1.55129
				S6_6658027	6	6658027	0.1955	0.708853
				S6_6658131	6	6658131	0.617	0.209715
				S6_6658152	6	6658152	0.00163	2.78781
				S6_6658183	6	6658183	0.0153	1.81531
				S6_6658198	6	6658198	0.5059	0.295935
				S6_6658352	6	6658352	0.00176	2.75449
			Os06g0228500	S6_6678375	6	6678375	0.0057	2.24413
				S6_6678435	6	6678435	0.17024	0.768938
				S6_6678550	6	6678550	0.4091	0.388171
				S6_6678600	6	6678600	0.8626	0.0641905
				S6_6678601	6	6678601	0.8626	0.0641905
				S6_6678608	6	6678608	0.000929	3.03198
				S6_6678609	6	6678609	0.000999	3.00043
				S6_6678610	6	6678610	0.000995	3.00218
				S6_6678658	6	6678658	0.0583	1.23433
				S6_6678700	6	6678700	0.0567	1.24642
				S6_6678713	6	6678713	0.0576	1.23958
				S6_6678727	6	6678727	0.3328	0.477817
				S6_6678741	6	6678741	0.8626	0.0641905
				S6_6678754	6	6678754	0.16236	0.789521
				S6_6678797	6	6678797	0.2637	0.57889
				S6_6678986	6	6678986	0.47649	0.321946
				S6_6678993	6	6678993	0.3881	0.411056
				S6_6679013	6	6679013	0.000524	3.28067
				S6_6679463	6	6679463	0.0607	1.21681
				S6_6679481	6	6679481	0.000384	3.41567
				S6_6679507	6	6679507	0.49879	0.302082
				S6_6679522	6	6679522	0.64346	0.191478
				S6_6679523	6	6679523	0.000106	3.97469
				S6_6679526	6	6679526	0.49879	0.302082
				S6_6679542	6	6679542	0.72957	0.136933
				S6_6679579	6	6679579	0.000299	3.52433
				S6_6679663	6	6679663	0.000113	3.94692
				S6_6679669	6	6679669	0.102	0.9914
				S6_6679672	6	6679672	0.55621	0.254761
				S6_6679711	6	6679711	0.0163	1.78781
				S6_6679726	6	6679726	0.57775	0.23826
				S6_6679749	6	6679749	0.69685	0.156861
				S6_6679754	6	6679754	0.2168	0.663941
				S6_6679917	6	6679917	0.0274	1.56225
				S6_6679944	6	6679944	0.000108	3.96658
				S6_6679950	6	6679950	0.0222	1.65365
				S6_6680042	6	6680042	0.44786	0.348858
				S6_6680382	6	6680382	0.000785	3.10513
				S6_6680759	6	6680759	0.000773	3.11182
			Os06g0228600	S6_6682453	6	6682453	0.74806	0.126064
				S6_6682454	6	6682454	0.000612	3.21325
				S6_6682455	6	6682455	0.0101	1.99568
				S6_6682459	6	6682459	0.92384	0.0344032
				S6_6682462	6	6682462	0.0449	1.34775
				S6_6682474	6	6682474	0.6415	0.192803
				S6_6682579	6	6682579	0.00085	3.07058
				S6_6683358	6	6683358	0.1138	0.943858
				S6_6683572	6	6683572	0.81954	0.0864298
				S6_6683674	6	6683674	0.8536	0.0687456
				S6_6683737	6	6683737	0.1891	0.723308
				S6_6683738	6	6683738	0.000648	3.18842
				S6_6683762	6	6683762	0.3324	0.478339
				S6_6683785	6	6683785	0.83793	0.0767923
				S6_6683789	6	6683789	0.1031	0.986741
				S6_6683802	6	6683802	0.0153	1.81531
				S6_6683942	6	6683942	0.0661	1.1798
				S6_6684346	6	6684346	0.8626	0.0641905
				S6_6684474	6	6684474	0.8626	0.0641905
				S6_6684788	6	6684788	0.82966	0.0810998
				S6_6684800	6	6684800	0.84394	0.0736884
				S6_6684904	6	6684904	0.0983	1.00745
				S6_6684938	6	6684938	0.49559	0.304877
				S6_6684959	6	6684959	0.14921	0.826202
				S6_6685030	6	6685030	0.37559	0.425286
				S6_6685077	6	6685077	0.49782	0.302928
				S6_6685085	6	6685085	0.5388	0.268572
				S6_6685102	6	6685102	0.8626	0.0641905
				S6_6685131	6	6685131	0.69211	0.159825
				S6_6685151	6	6685151	0.0984	1.007
				S6_6685175	6	6685175	0.38098	0.419098
				S6_6685195	6	6685195	0.36662	0.435784
				S6_6685257	6	6685257	0.00195	2.70997
				S6_6685269	6	6685269	0.08	1.09691
				S6_6685275	6	6685275	0.73513	0.133636
				S6_6685280	6	6685280	0.1009	0.996109
				S6_6685316	6	6685316	0.00162	2.79048
				S6_6685317	6	6685317	0.8438	0.0737605
				S6_6685350	6	6685350	0.00107	2.97062
				S6_6685351	6	6685351	0.00105	2.97881
				S6_6685388	6	6685388	0.00191	2.71897
				S6_6685423	6	6685423	0.0016	2.79588
				S6_6685490	6	6685490	0.00142	2.84771
				S6_6685590	6	6685590	0.49559	0.304877
				S6_6685622	6	6685622	0.7445	0.128135
			Os06g0228732	S6_6687901	6	6687901	0.8403	0.0755656
				S6_6687911	6	6687911	0.0525	1.27984
				S6_6687942	6	6687942	0.00237	2.62525
				S6_6687949	6	6687949	0.40201	0.395763
				S6_6687963	6	6687963	0.00148	2.82974
				S6_6687984	6	6687984	0.48378	0.315352
				S6_6688016	6	6688016	0.0809	1.09205
				S6_6688048	6	6688048	0.84923	0.0709747
				S6_6688064	6	6688064	0.00172	2.76447
			Os06g0228800	S6_6691081	6	6691081	0.2638	0.578725
				S6_6691112	6	6691112	0.0955	1.02
				S6_6691147	6	6691147	0.2268	0.644357
				S6_6691162	6	6691162	0.1243	0.905529
				S6_6691213	6	6691213	0.0397	1.40121
				S6_6691587	6	6691587	0.1031	0.986741
				S6_6691863	6	6691863	5.91e-07	6.22841
				S6_6691950	6	6691950	0.7166	0.144723
				S6_6692024	6	6692024	7.09e-06	5.14935
				S6_6692032	6	6692032	6.96e-05	4.15739
				S6_6692063	6	6692063	0.000142	3.84771
				S6_6692070	6	6692070	0.17991	0.744945
				S6_6692085	6	6692085	0.8286	0.0816551
				S6_6692097	6	6692097	0.5218	0.282496
				S6_6692121	6	6692121	0.6007	0.221342
				S6_6692140	6	6692140	0.1042	0.982132
				S6_6692145	6	6692145	0.4736	0.324588
				S6_6692190	6	6692190	1.06e-06	5.97469
				S6_6692191	6	6692191	1.51e-06	5.82102
				S6_6692192	6	6692192	0.7797	0.108072
				S6_6692208	6	6692208	1.44e-06	5.84164
				S6_6692217	6	6692217	0.78052	0.107616
				S6_6692220	6	6692220	0.89802	0.046714
				S6_6692227	6	6692227	0.9874	0.00550688
				S6_6692270	6	6692270	0.098	1.00877
				S6_6692322	6	6692322	4.58e-06	5.33913
				S6_6692324	6	6692324	0.1655	0.781202
				S6_6692641	6	6692641	1.7e-06	5.76955
				S6_6692803	6	6692803	0.000902	3.04479
				S6_6692974	6	6692974	0.49455	0.30579
				S6_6693136	6	6693136	0.1592	0.798057
				S6_6693152	6	6693152	0.00669	2.17457
				S6_6693163	6	6693163	0.3252	0.487849
				S6_6693203	6	6693203	0.7215	0.141764
				S6_6693205	6	6693205	0.1048	0.979639
				S6_6693222	6	6693222	0.0465	1.33255
				S6_6693225	6	6693225	0.000122	3.91364
				S6_6693226	6	6693226	0.2153	0.666956
				S6_6693257	6	6693257	0.4975	0.303207
				S6_6693281	6	6693281	0.4577	0.339419
				S6_6693336	6	6693336	0.5552	0.255551
				S6_6693337	6	6693337	5.02e-05	4.2993
				S6_6693376	6	6693376	0.28411	0.546513
				S6_6693398	6	6693398	0.0016	2.79588
				S6_6693487	6	6693487	0.1626	0.788879
				S6_6693507	6	6693507	0.14513	0.838243
				S6_6693516	6	6693516	1.44e-06	5.84164
				S6_6693535	6	6693535	0.53292	0.273338
				S6_6693536	6	6693536	0.15026	0.823157
				S6_6693608	6	6693608	0.52899	0.276553
				S6_6693643	6	6693643	4.99e-05	4.3019
				S6_6693711	6	6693711	0.7986	0.0976707
				S6_6693727	6	6693727	0.0366	1.43652
				S6_6693802	6	6693802	3.02e-06	5.51999
				S6_6693826	6	6693826	0.06	1.22185
				S6_6693836	6	6693836	5.14e-06	5.28904
				S6_6693838	6	6693838	0.000241	3.61798
				S6_6693844	6	6693844	0.3485	0.457797
				S6_6693914	6	6693914	0.2249	0.648011
				S6_6693946	6	6693946	0.1052	0.977984
				S6_6693947	6	6693947	0.81733	0.0876026
				S6_6693949	6	6693949	0.2079	0.682146
				S6_6693952	6	6693952	0.000147	3.83268
				S6_6693979	6	6693979	0.3036	0.517698
				S6_6693996	6	6693996	0.61125	0.213781
				S6_6694007	6	6694007	0.000275	3.56067
				S6_6694025	6	6694025	7.15e-05	4.14569
				S6_6694049	6	6694049	0.6889	0.161844
				S6_6694067	6	6694067	0.3131	0.504317
				S6_6694068	6	6694068	0.65542	0.18348
				S6_6694078	6	6694078	0.0152	1.81816
				S6_6694429	6	6694429	0.00847	2.07212
				S6_6694432	6	6694432	0.0219	1.65956
				S6_6694433	6	6694433	0.29547	0.529487
				S6_6694435	6	6694435	0.60705	0.216776
				S6_6694459	6	6694459	0.93167	0.0307379
				S6_6694498	6	6694498	1.51e-06	5.82102
				S6_6694506	6	6694506	0.65684	0.18254
				S6_6694529	6	6694529	2.45e-06	5.61083
				S6_6694534	6	6694534	0.14949	0.825388
				S6_6694568	6	6694568	0.8626	0.0641905
				S6_6694576	6	6694576	0.8626	0.0641905
				S6_6694597	6	6694597	0.1403	0.852942
				S6_6694690	6	6694690	0.4604	0.336865
				S6_6694698	6	6694698	1.54e-07	6.81248
				S6_6694735	6	6694735	1.71e-06	5.767
				S6_6694764	6	6694764	0.0623	1.20551
				S6_6694775	6	6694775	0.0184	1.73518
				S6_6694913	6	6694913	9.62e-07	6.01682
				S6_6694914	6	6694914	0.49568	0.304799
				S6_6694925	6	6694925	5.51e-07	6.25885
				S6_6694955	6	6694955	0.8626	0.0641905
			Os06g0228900	S6_6697070	6	6697070	1.33e-07	6.87615
				S6_6697085	6	6697085	0.0918	1.03716
				S6_6697530	6	6697530	5.28e-07	6.27737
				S6_6697560	6	6697560	0.8626	0.0641905
				S6_6697664	6	6697664	1.77e-07	6.75203
				S6_6698234	6	6698234	0.49559	0.304877
				S6_6698279	6	6698279	5.39e-07	6.26841
				S6_6698403	6	6698403	0.8626	0.0641905
				S6_6698466	6	6698466	3.77e-07	6.42366
				S6_6698548	6	6698548	0.044	1.35655
			Os06g0228950	S6_6699882	6	6699882	1e-06	6
				S6_6700054	6	6700054	5.16e-07	6.28735
				S6_6700082	6	6700082	8.13e-07	6.08991
				S6_6700093	6	6700093	0.1091	0.962175
				S6_6700096	6	6700096	7.78e-07	6.10902
				S6_6700752	6	6700752	1.06e-06	5.97469
			Os06g0229000	S6_6701281	6	6701281	0.25162	0.599255
				S6_6701282	6	6701282	0.21581	0.665928
				S6_6701289	6	6701289	0.25547	0.59266
				S6_6701322	6	6701322	0.29516	0.529942
				S6_6701326	6	6701326	0.28906	0.539012
				S6_6701335	6	6701335	0.0679	1.16813
				S6_6701354	6	6701354	0.16426	0.784468
				S6_6701398	6	6701398	0.16078	0.793768
				S6_6701430	6	6701430	0.12233	0.912467
				S6_6701523	6	6701523	2.83e-05	4.54821
				S6_6701558	6	6701558	0.25386	0.595406
				S6_6701607	6	6701607	0.73636	0.13291
				S6_6701738	6	6701738	0.16426	0.784468
				S6_6701762	6	6701762	0.22258	0.652514
				S6_6701842	6	6701842	0.10893	0.962852
			Os06g0229066	S6_6702965	6	6702965	0.12304	0.909954
				S6_6703028	6	6703028	0.2005	0.697886
				S6_6703046	6	6703046	0.14545	0.837286
				S6_6703074	6	6703074	0.14834	0.828742
				S6_6703075	6	6703075	0.14834	0.828742
				S6_6703106	6	6703106	0.15172	0.818957
				S6_6703193	6	6703193	0.26476	0.577148
				S6_6703227	6	6703227	0.1591	0.79833
				S6_6703244	6	6703244	4.3e-07	6.36653
				S6_6703262	6	6703262	0.22037	0.656848
				S6_6703348	6	6703348	0.0886	1.05257
				S6_6703357	6	6703357	0.16206	0.790324
				S6_6703454	6	6703454	0.124	0.906578
				S6_6703513	6	6703513	0.5578	0.253521
				S6_6703523	6	6703523	0.8626	0.0641905
				S6_6703674	6	6703674	0.1607	0.793984
				S6_6703787	6	6703787	6.13e-07	6.21254
				S6_6703857	6	6703857	0.0666	1.17653
				S6_6703870	6	6703870	0.16307	0.787626
				S6_6703943	6	6703943	0.15613	0.806514
				S6_6704049	6	6704049	0.18641	0.729531
				S6_6704197	6	6704197	0.13105	0.882563
				S6_6704249	6	6704249	0.16015	0.795473
				S6_6704267	6	6704267	0.15927	0.797866
				S6_6704286	6	6704286	0.1503	0.823041
				S6_6704291	6	6704291	0.15401	0.812451
				S6_6704312	6	6704312	0.159	0.798603
				S6_6704317	6	6704317	0.15905	0.798466
				S6_6704326	6	6704326	0.15592	0.807098
				S6_6704327	6	6704327	0.15905	0.798466
				S6_6704376	6	6704376	0.20865	0.680582
				S6_6704380	6	6704380	2.06e-05	4.68613
				S6_6704425	6	6704425	0.15401	0.812451
				S6_6704426	6	6704426	0.15401	0.812451
				S6_6704428	6	6704428	0.15401	0.812451
			Os06g0229200	S6_6716279	6	6716279	0.00133	2.87615
				S6_6716280	6	6716280	0.84394	0.0736884
				S6_6716281	6	6716281	0.84394	0.0736884
				S6_6716339	6	6716339	0.1589	0.798876
				S6_6716359	6	6716359	0.24607	0.608941
				S6_6716393	6	6716393	0.17368	0.76025
				S6_6716446	6	6716446	0.1607	0.793984
				S6_6716477	6	6716477	0.16073	0.793903
				S6_6716486	6	6716486	0.0486	1.31336
				S6_6716487	6	6716487	0.0486	1.31336
				S6_6716525	6	6716525	0.0645	1.19044
				S6_6716538	6	6716538	5.27e-10	9.27819
				S6_6717475	6	6717475	0.1403	0.852942
				S6_6717745	6	6717745	2.44e-05	4.61261
				S6_6717768	6	6717768	0.0768	1.11464
				S6_6717813	6	6717813	0.8069	0.0931803
				S6_6717849	6	6717849	0.8548	0.0681355
				S6_6717918	6	6717918	2.59e-10	9.5867
				S6_6718383	6	6718383	0.1401	0.853562
				S6_6718445	6	6718445	0.8626	0.0641905
				S6_6718919	6	6718919	5.8e-06	5.23657
				S6_6718941	6	6718941	0.0931	1.03105
				S6_6719213	6	6719213	0.6567	0.182633
				S6_6719505	6	6719505	0.1396	0.855115
				S6_6719548	6	6719548	0.66212	0.179063
				S6_6719738	6	6719738	0.1677	0.775467
				S6_6719850	6	6719850	0.84785	0.071681
				S6_6720135	6	6720135	0.83846	0.0765177
				S6_6720136	6	6720136	0.0923	1.0348
				S6_6720188	6	6720188	0.53823	0.269032
				S6_6720212	6	6720212	0.72648	0.138776
				S6_6720444	6	6720444	0.71809	0.143821
				S6_6720585	6	6720585	0.1403	0.852942
				S6_6720725	6	6720725	1.9e-05	4.72125
				S6_6721061	6	6721061	0.8699	0.0605307
				S6_6721065	6	6721065	0.0805	1.0942
				S6_6721477	6	6721477	0.0662	1.17914
				S6_6721485	6	6721485	0.1177	0.929224
				S6_6721608	6	6721608	0.8626	0.0641905
				S6_6721611	6	6721611	0.7246	0.139902
				S6_6721713	6	6721713	0.0931	1.03105
			Os06g0229300	S6_6725391	6	6725391	0.30704	0.512805
				S6_6725393	6	6725393	0.61997	0.207629
				S6_6725630	6	6725630	0.7246	0.139902
				S6_6725810	6	6725810	0.75649	0.121197
				S6_6725841	6	6725841	3.57e-10	9.44733
				S6_6725954	6	6725954	0.0419	1.37779
				S6_6726201	6	6726201	0.7252	0.139542
				S6_6726280	6	6726280	1.83e-10	9.73755
				S6_6726357	6	6726357	0.0053	2.27572
				S6_6726403	6	6726403	0.1895	0.722391
				S6_6726455	6	6726455	0.041	1.38722
				S6_6726496	6	6726496	2.94e-10	9.53165
				S6_6726532	6	6726532	8.38e-11	10.0768
				S6_6726546	6	6726546	0.1091	0.962175
				S6_6726684	6	6726684	2.11e-10	9.67572
				S6_6726707	6	6726707	0.1403	0.852942
				S6_6726768	6	6726768	0.69601	0.157385
				S6_6726769	6	6726769	0.71011	0.148674
				S6_6726974	6	6726974	1.6e-10	9.79588
				S6_6727065	6	6727065	0.1305	0.884389
				S6_6727111	6	6727111	0.0421	1.37572
				S6_6727138	6	6727138	9.32e-09	8.03058
				S6_6727161	6	6727161	0.109	0.962574
				S6_6727178	6	6727178	0.3153	0.501276
				S6_6727192	6	6727192	0.7246	0.139902
				S6_6727207	6	6727207	0.1848	0.733298
				S6_6727219	6	6727219	0.2229	0.65189
				S6_6727251	6	6727251	1.21e-10	9.91721
				S6_6727586	6	6727586	1.6e-10	9.79588
				S6_6727840	6	6727840	7.53e-09	8.12321
				S6_6727985	6	6727985	0.7214	0.141824
				S6_6728210	6	6728210	0.1833	0.736838
				S6_6728311	6	6728311	0.8758	0.0575951
				S6_6728503	6	6728503	0.1091	0.962175
				S6_6728985	6	6728985	0.67179	0.172766
				S6_6729351	6	6729351	0.2461	0.608888
				S6_6729727	6	6729727	8.6e-05	4.0655
				S6_6729745	6	6729745	8.09e-06	5.09205
				S6_6729876	6	6729876	0.0756	1.12148
				S6_6729983	6	6729983	0.67561	0.170304
				S6_6730238	6	6730238	1.93e-10	9.71444
				S6_6730257	6	6730257	0.00221	2.65561
				S6_6730368	6	6730368	0.1994	0.700275
				S6_6730402	6	6730402	0.23044	0.637442
				S6_6730413	6	6730413	0.052	1.284
				S6_6730461	6	6730461	0.0131	1.88273
				S6_6730577	6	6730577	0.20288	0.692761
				S6_6730644	6	6730644	0.24086	0.618235
				S6_6731466	6	6731466	0.0875	1.05799
				S6_6731483	6	6731483	0.92177	0.0353774
				S6_6731532	6	6731532	0.0199	1.70115
				S6_6731634	6	6731634	0.3698	0.432033
				S6_6731643	6	6731643	0.92056	0.0359479
				S6_6731644	6	6731644	0.00508	2.29414
				S6_6731713	6	6731713	0.0467	1.33068
				S6_6731752	6	6731752	0.00284	2.54668
				S6_6731758	6	6731758	0.55356	0.256835
				S6_6731759	6	6731759	0.60021	0.221697
				S6_6731760	6	6731760	0.55356	0.256835
				S6_6731900	6	6731900	0.1403	0.852942
				S6_6732092	6	6732092	0.0931	1.03105
				S6_6732189	6	6732189	0.2218	0.654038
				S6_6732469	6	6732469	0.0054	2.26761
				S6_6732847	6	6732847	0.0419	1.37779
				S6_6732897	6	6732897	0.7246	0.139902
				S6_6732952	6	6732952	0.0214	1.66959
				S6_6733022	6	6733022	0.00175	2.75696
				S6_6733050	6	6733050	1.17e-07	6.93181
				S6_6733142	6	6733142	2.95e-10	9.53018
				S6_6733314	6	6733314	0.00948	2.02319
				S6_6733351	6	6733351	4.16e-10	9.38091
				S6_6733705	6	6733705	2.07e-06	5.68403
				S6_6733760	6	6733760	0.0956	1.01954
				S6_6734218	6	6734218	0.1085	0.96457
				S6_6734246	6	6734246	0.0101	1.99568
			Os06g0229400	S6_6736148	6	6736148	0.00153	2.81531
				S6_6736414	6	6736414	0.0087	2.06048
				S6_6736418	6	6736418	0.00175	2.75696
				S6_6736478	6	6736478	0.00251	2.60033
				S6_6736498	6	6736498	0.000493	3.30715
				S6_6736507	6	6736507	0.000551	3.25885
				S6_6736508	6	6736508	0.3799	0.420331
				S6_6736531	6	6736531	0.00941	2.02641
				S6_6736541	6	6736541	0.019	1.72125
				S6_6736617	6	6736617	0.00367	2.43533
				S6_6736653	6	6736653	0.25	0.60206
				S6_6736660	6	6736660	0.00239	2.6216
				S6_6736680	6	6736680	0.0567	1.24642
				S6_6736686	6	6736686	0.0561	1.25104
				S6_6736749	6	6736749	0.67185	0.172728
				S6_6736754	6	6736754	0.0158	1.80134
				S6_6736817	6	6736817	0.0009	3.04576
				S6_6736900	6	6736900	0.000467	3.33068
				S6_6737291	6	6737291	2.55e-06	5.59346
			Os06g0229500	S6_6738753	6	6738753	0.83793	0.0767923
				S6_6738769	6	6738769	0.0419	1.37779
				S6_6738785	6	6738785	0.054	1.26761
				S6_6738790	6	6738790	0.0271	1.56703
				S6_6738798	6	6738798	0.5847	0.233067
				S6_6738826	6	6738826	0.81025	0.091381
				S6_6738884	6	6738884	1.99e-05	4.70115
				S6_6738885	6	6738885	4.11e-05	4.38616
				S6_6738915	6	6738915	0.000106	3.97469
				S6_6738993	6	6738993	0.7246	0.139902
				S6_6739028	6	6739028	0.83793	0.0767923
				S6_6739038	6	6739038	0.49559	0.304877
			Os06g0229700	S6_6744469	6	6744469	0.0579	1.23732
				S6_6744628	6	6744628	0.0271	1.56703
				S6_6744653	6	6744653	0.0458	1.33913
				S6_6744813	6	6744813	0.1645	0.783834
				S6_6744845	6	6744845	0.7246	0.139902
			Os06g0229800 (ALK)	S6_6748443	6	6748443	9.47e-05	4.02365
				S6_6748726	6	6748726	0.0567	1.24642
				S6_6748824	6	6748824	0.2261	0.645699
				S6_6748933	6	6748933	0.9685	0.0139004
				S6_6748972	6	6748972	3.85e-05	4.41454
				S6_6749017	6	6749017	0.1632	0.78728
				S6_6749038	6	6749038	0.1861	0.730254
				S6_6749076	6	6749076	0.000101	3.99568
				S6_6749313	6	6749313	0.7246	0.139902
				S6_6749376	6	6749376	0.0356	1.44855
				S6_6749538	6	6749538	0.0432	1.36452
				S6_6750057	6	6750057	0.7246	0.139902
				S6_6750251	6	6750251	0.0418	1.37882
				S6_6750286	6	6750286	0.15	0.823909
				S6_6750320	6	6750320	0.0369	1.43297
				S6_6750349	6	6750349	3.65e-05	4.43771
				S6_6750358	6	6750358	3.39e-05	4.4698
				S6_6750382	6	6750382	0.0808	1.09259
				S6_6750385	6	6750385	0.0432	1.36452
				S6_6750386	6	6750386	0.1914	0.718058
				S6_6750418	6	6750418	0.0422	1.37469
				S6_6750445	6	6750445	0.4229	0.373762
				S6_6750464	6	6750464	0.42399	0.372644
				S6_6750474	6	6750474	4.9e-05	4.3098
				S6_6750563	6	6750563	0.0432	1.36452
				S6_6750569	6	6750569	0.0432	1.36452
				S6_6750611	6	6750611	0.0415	1.38195
				S6_6750636	6	6750636	0.0424	1.37263
				S6_6751039	6	6751039	0.029	1.5376
				S6_6751298	6	6751298	8.64e-05	4.06349
				S6_6751340	6	6751340	0.047	1.3279
				S6_6751562	6	6751562	0.7318	0.135608
				S6_6751577	6	6751577	0.39962	0.398353
				S6_6751723	6	6751723	3.1e-05	4.50864
				S6_6751729	6	6751729	0.0362	1.44129
				S6_6751735	6	6751735	0.53172	0.274317
				S6_6751765	6	6751765	0.0723	1.14086
				S6_6751792	6	6751792	0.0274	1.56225
				S6_6751798	6	6751798	4.5e-05	4.34679
				S6_6751846	6	6751846	0.0777	1.10958
				S6_6751860	6	6751860	0.0548	1.26122
				S6_6751885	6	6751885	0.46809	0.329671
				S6_6751886	6	6751886	0.046	1.33724
				S6_6751897	6	6751897	0.0476	1.32239
				S6_6751973	6	6751973	0.0401	1.39686
				S6_6752357	6	6752357	5.51e-05	4.25885
				S6_6752392	6	6752392	0.7187	0.143452
				S6_6752461	6	6752461	5.88e-05	4.23062
				S6_6752476	6	6752476	0.7305	0.13638
				S6_6752887	6	6752887	2.74e-16	15.5622
				S6_6752888	6	6752888	2.56e-16	15.5918
				S6_6753241	6	6753241	8.01e-05	4.09637
				S6_6753257	6	6753257	5.83e-05	4.23433
				S6_6753289	6	6753289	0.0419	1.37779
			Os06g0230000	S6_6754324	6	6754324	0.42766	0.368901
				S6_6754338	6	6754338	0.000136	3.86646
				S6_6754343	6	6754343	0.0609	1.21538
				S6_6754379	6	6754379	0.1202	0.920096
				S6_6754517	6	6754517	8.22e-05	4.08513
				S6_6754518	6	6754518	0.0438	1.35853
				S6_6754555	6	6754555	0.7246	0.139902
				S6_6754577	6	6754577	0.000131	3.88273
				S6_6754606	6	6754606	0.1246	0.904482
				S6_6754618	6	6754618	0.95754	0.0188431
				S6_6754645	6	6754645	0.95754	0.0188431
				S6_6754652	6	6754652	0.73029	0.136505
				S6_6754666	6	6754666	0.49559	0.304877
				S6_6754917	6	6754917	0.42766	0.368901
				S6_6754945	6	6754945	0.42766	0.368901
				S6_6754952	6	6754952	5.58e-05	4.25337
				S6_6755087	6	6755087	0.10515	0.978191
				S6_6755096	6	6755096	0.00028	3.55284
				S6_6755175	6	6755175	9.57e-05	4.01909
				S6_6755194	6	6755194	9.79e-05	4.00922
				S6_6755203	6	6755203	0.00011	3.95861
				S6_6755223	6	6755223	0.0597	1.22403
				S6_6755300	6	6755300	0.000125	3.90309
				S6_6755313	6	6755313	7.61e-05	4.11862
				S6_6755389	6	6755389	9.36e-05	4.02872
				S6_6755409	6	6755409	0.00017	3.76955
				S6_6755520	6	6755520	0.000103	3.98716
				S6_6755527	6	6755527	9.78e-05	4.00966
			Os06g0230100	S6_6757998	6	6757998	0.82474	0.0836829
				S6_6758014	6	6758014	0.0203	1.6925
				S6_6758066	6	6758066	0.3725	0.428874
				S6_6758189	6	6758189	0.94514	0.0245039
				S6_6758215	6	6758215	0.00799	2.09745
				S6_6758685	6	6758685	0.85134	0.069897
				S6_6758860	6	6758860	7.28e-05	4.13787
				S6_6758897	6	6758897	0.53831	0.268968
				S6_6758938	6	6758938	9.73e-05	4.01189
				S6_6758955	6	6758955	0.000275	3.56067
				S6_6758965	6	6758965	0.000203	3.6925
				S6_6759017	6	6759017	0.77468	0.110878
				S6_6759110	6	6759110	0.30582	0.514534
				S6_6759144	6	6759144	0.000286	3.54363
				S6_6759162	6	6759162	0.92479	0.0339569
				S6_6759194	6	6759194	0.000251	3.60033
				S6_6759200	6	6759200	0.000197	3.70553
				S6_6759207	6	6759207	0.90827	0.041785
				S6_6759216	6	6759216	0.000228	3.64207
				S6_6759251	6	6759251	0.60964	0.214927
				S6_6759279	6	6759279	0.00016	3.79588
				S6_6759294	6	6759294	0.53831	0.268968
				S6_6759303	6	6759303	0.15207	0.817956
				S6_6759304	6	6759304	0.26086	0.583593
				S6_6759315	6	6759315	0.17077	0.767588
				S6_6759319	6	6759319	0.93565	0.0288866
				S6_6759321	6	6759321	0.000243	3.61439
				S6_6759327	6	6759327	0.00317	2.49894
				S6_6759352	6	6759352	0.14564	0.836719
				S6_6759424	6	6759424	0.000137	3.86328
				S6_6759469	6	6759469	0.00077	3.11351
				S6_6759486	6	6759486	0.000145	3.83863
				S6_6759495	6	6759495	0.95754	0.0188431
				S6_6759559	6	6759559	8.9e-05	4.05061
				S6_6759581	6	6759581	7.69e-05	4.11407
				S6_6759662	6	6759662	0.00418	2.37882
				S6_6759783	6	6759783	9.51e-05	4.02182
				S6_6759869	6	6759869	0.53831	0.268968
				S6_6759886	6	6759886	0.17338	0.761001
				S6_6760190	6	6760190	0.00368	2.43415
				S6_6760337	6	6760337	0.16993	0.76973
				S6_6760399	6	6760399	6.75e-05	4.1707
				S6_6760433	6	6760433	0.000125	3.90309
				S6_6760518	6	6760518	0.9664	0.0148431
				S6_6760524	6	6760524	0.0155	1.80967
				S6_6761016	6	6761016	0.00236	2.62709
				S6_6761114	6	6761114	0.95754	0.0188431
				S6_6761373	6	6761373	0.0519	1.28483
				S6_6761595	6	6761595	0.000207	3.68403
				S6_6762135	6	6762135	0.55702	0.254129
				S6_6762225	6	6762225	0.83793	0.0767923
				S6_6762313	6	6762313	0.53831	0.268968
				S6_6762667	6	6762667	0.2953	0.529737
				S6_6762726	6	6762726	0.6599	0.180522
			Os06g0230400	S6_6766241	6	6766241	0.31303	0.504414
				S6_6766776	6	6766776	0.0438	1.35853
				S6_6766958	6	6766958	0.7417	0.129772
				S6_6767159	6	6767159	0.000331	3.48017
				S6_6767256	6	6767256	0.0191	1.71897
				S6_6767332	6	6767332	0.00944	2.02503
				S6_6767397	6	6767397	0.7246	0.139902
				S6_6767406	6	6767406	0.59062	0.228692
				S6_6767672	6	6767672	0.7833	0.106072
				S6_6767900	6	6767900	0.000296	3.52871
				S6_6767946	6	6767946	0.82295	0.0846266
				S6_6767979	6	6767979	0.31261	0.504997
				S6_6768050	6	6768050	0.0351	1.45469
				S6_6768208	6	6768208	0.37918	0.421155
				S6_6768233	6	6768233	0.34242	0.465441
				S6_6768583	6	6768583	0.6614	0.179536
				S6_6768662	6	6768662	0.3153	0.501276
				S6_6768961	6	6768961	0.31261	0.504997
				S6_6769144	6	6769144	0.000763	3.11748
				S6_6769151	6	6769151	0.82997	0.0809376
				S6_6769181	6	6769181	0.00043	3.36653
				S6_6769226	6	6769226	0.3192	0.495937
				S6_6769324	6	6769324	0.4541	0.342848
				S6_6769364	6	6769364	0.29412	0.531475
				S6_6769435	6	6769435	0.785	0.10513
				S6_6769457	6	6769457	0.34321	0.46444
				S6_6769460	6	6769460	0.0246	1.60906
				S6_6769469	6	6769469	0.10515	0.978191
				S6_6769492	6	6769492	0.027	1.56864
				S6_6769494	6	6769494	0.25857	0.587422
				S6_6769501	6	6769501	0.30052	0.522127
				S6_6769503	6	6769503	0.1525	0.81673
				S6_6769526	6	6769526	0.000518	3.28567
				S6_6769533	6	6769533	0.000391	3.40782
				S6_6769535	6	6769535	0.0989	1.0048
				S6_6769583	6	6769583	0.0134	1.8729
				S6_6769589	6	6769589	0.000211	3.67572
				S6_6769601	6	6769601	0.00279	2.5544
				S6_6769607	6	6769607	0.00682	2.16622
				S6_6769615	6	6769615	0.25927	0.586248
				S6_6769625	6	6769625	0.0144	1.84164
				S6_6769678	6	6769678	0.82666	0.0826731
				S6_6769680	6	6769680	0.0043	2.36653
				S6_6769694	6	6769694	0.76456	0.116588
				S6_6769702	6	6769702	0.000275	3.56067
				S6_6769728	6	6769728	0.000257	3.59007
				S6_6769742	6	6769742	0.0019	2.72125
				S6_6769748	6	6769748	0.97117	0.0127047
				S6_6769749	6	6769749	0.000878	3.05651
				S6_6769787	6	6769787	0.045	1.34679
				S6_6769799	6	6769799	0.71216	0.147422
				S6_6769802	6	6769802	0.32972	0.481855
				S6_6769803	6	6769803	0.33458	0.4755
				S6_6769804	6	6769804	0.0678	1.16877
				S6_6769816	6	6769816	0.44663	0.350052
				S6_6769822	6	6769822	0.672	0.172631
				S6_6769832	6	6769832	0.3833	0.416461
				S6_6769858	6	6769858	0.00296	2.52871
				S6_6769875	6	6769875	0.0165	1.78252
				S6_6769876	6	6769876	0.0162	1.79048
				S6_6769942	6	6769942	0.30048	0.522184
				S6_6769947	6	6769947	0.00603	2.21968
				S6_6769996	6	6769996	0.25497	0.593511
				S6_6770045	6	6770045	0.31888	0.496373
				S6_6770058	6	6770058	0.000259	3.5867
				S6_6770081	6	6770081	0.52095	0.283204
			Os06g0230801	S6_6783428	6	6783428	0.0559	1.25259
				S6_6783584	6	6783584	0.0773	1.11182
				S6_6783646	6	6783646	0.00247	2.6073
				S6_6783704	6	6783704	0.0425	1.37161
				S6_6783944	6	6783944	0.95754	0.0188431
				S6_6784412	6	6784412	5.78e-05	4.23807
				S6_6784902	6	6784902	5.49e-05	4.26043
				S6_6784960	6	6784960	0.96362	0.0160942
				S6_6785045	6	6785045	6.25e-05	4.20412
				S6_6785175	6	6785175	7.56e-05	4.12148
				S6_6785454	6	6785454	0.7143	0.146119
				S6_6785662	6	6785662	0.0473	1.32514
				S6_6785728	6	6785728	0.1031	0.986741
				S6_6785871	6	6785871	0.95754	0.0188431
				S6_6785934	6	6785934	0.299	0.524329
				S6_6786373	6	6786373	0.3257	0.487182
				S6_6786716	6	6786716	0.17338	0.761001
				S6_6786761	6	6786761	0.000328	3.48413
				S6_6786956	6	6786956	0.000239	3.6216
				S6_6787029	6	6787029	0.0951	1.02182
				S6_6787090	6	6787090	0.7409	0.13024
				S6_6787129	6	6787129	0.000115	3.9393
				S6_6787218	6	6787218	0.52783	0.277506
				S6_6787223	6	6787223	0.0674	1.17134
				S6_6787226	6	6787226	0.00023	3.63827
				S6_6787244	6	6787244	0.6524	0.185486
				S6_6787248	6	6787248	0.0771	1.11295
				S6_6787311	6	6787311	0.000146	3.83565
				S6_6787328	6	6787328	0.000277	3.55752
				S6_6787372	6	6787372	0.7345	0.134008
				S6_6787379	6	6787379	0.35942	0.444398
			Os06g0231050	S6_6789106	6	6789106	0.00257	2.59007
				S6_6789110	6	6789110	0.000103	3.98716
				S6_6789380	6	6789380	0.000213	3.67162
				S6_6789408	6	6789408	0.4104	0.386793
				S6_6789432	6	6789432	0.0526	1.27901
				S6_6789629	6	6789629	0.95754	0.0188431
				S6_6790007	6	6790007	0.000153	3.81531
			Os06g0231100	S6_6790770	6	6790770	0.24451	0.611703
				S6_6790850	6	6790850	0.17338	0.761001
				S6_6791242	6	6791242	0.1031	0.986741
				S6_6791352	6	6791352	0.49559	0.304877
				S6_6791841	6	6791841	0.000185	3.73283
				S6_6792031	6	6792031	0.00016	3.79588
			Os06g0231200	S6_6793135	6	6793135	0.00015	3.82391
				S6_6793149	6	6793149	0.000173	3.76195
				S6_6793164	6	6793164	0.1149	0.93968
				S6_6793168	6	6793168	0.000187	3.72816
				S6_6793180	6	6793180	0.13308	0.875887
				S6_6793182	6	6793182	0.0969	1.01368
				S6_6793260	6	6793260	0.000295	3.53018
				S6_6793275	6	6793275	0.000462	3.33536
				S6_6793309	6	6793309	0.84209	0.0746415
				S6_6793332	6	6793332	0.000119	3.92445
				S6_6793333	6	6793333	0.000177	3.75203
				S6_6793353	6	6793353	0.000222	3.65365
			Os06g0231300	S6_6794321	6	6794321	0.000227	3.64397
				S6_6794612	6	6794612	0.13972	0.854741
				S6_6794748	6	6794748	0.0341	1.46725
				S6_6794811	6	6794811	0.22438	0.649016
				S6_6794983	6	6794983	0.000581	3.23582
				S6_6795254	6	6795254	0.0726	1.13906
				S6_6795358	6	6795358	0.17338	0.761001
				S6_6795699	6	6795699	0.7246	0.139902
				S6_6795829	6	6795829	0.84394	0.0736884
				S6_6796056	6	6796056	0.000185	3.73283
				S6_6796202	6	6796202	0.00013	3.88606
				S6_6796414	6	6796414	0.8321	0.0798245
			Os06g0231350	S6_6796593	6	6796593	0.00415	2.38195
				S6_6796595	6	6796595	0.00415	2.38195
				S6_6796821	6	6796821	0.85484	0.0681152
				S6_6796895	6	6796895	0.7246	0.139902
				S6_6796943	6	6796943	0.62656	0.203037
				S6_6797182	6	6797182	0.95754	0.0188431
				S6_6797748	6	6797748	0.83793	0.0767923
				S6_6798017	6	6798017	0.4098	0.387428
			Os06g0231400	S6_6798387	6	6798387	0.54011	0.267518
				S6_6798463	6	6798463	0.32409	0.489334
			Os06g0231500	S6_6802279	6	6802279	0.19383	0.712579
				S6_6802287	6	6802287	0.11205	0.950588
			Os06g0231600	S6_6809579	6	6809579	0.48598	0.313382
				S6_6809801	6	6809801	0.95754	0.0188431
				S6_6809955	6	6809955	0.96474	0.0155897
				S6_6810197	6	6810197	0.131	0.882729
				S6_6810260	6	6810260	0.6839	0.165007
				S6_6810331	6	6810331	0.000138	3.86012
				S6_6810356	6	6810356	0.1149	0.93968
				S6_6810500	6	6810500	0.00023	3.63827
				S6_6810501	6	6810501	0.1038	0.983803
				S6_6810633	6	6810633	0.17216	0.764068
				S6_6810861	6	6810861	0.97226	0.0122176
				S6_6811027	6	6811027	0.93079	0.0311483
				S6_6811034	6	6811034	0.95754	0.0188431
				S6_6811114	6	6811114	0.000384	3.41567
				S6_6811138	6	6811138	0.7246	0.139902
				S6_6811205	6	6811205	0.000233	3.63264
				S6_6811444	6	6811444	0.000231	3.63639
				S6_6811769	6	6811769	0.000266	3.57512
				S6_6811822	6	6811822	0.000172	3.76447
			Os06g0232000	S6_6816586	6	6816586	0.49559	0.304877
				S6_6816739	6	6816739	0.000774	3.11126
				S6_6816840	6	6816840	4.09e-06	5.38828
				S6_6816923	6	6816923	0.000668	3.17522
				S6_6816954	6	6816954	0.82	0.0861861
				S6_6817436	6	6817436	0.95754	0.0188431
				S6_6817590	6	6817590	0.000795	3.09963
				S6_6817637	6	6817637	0.83793	0.0767923
				S6_6817801	6	6817801	4.87e-06	5.31247
				S6_6818118	6	6818118	0.000668	3.17522
				S6_6818161	6	6818161	0.103	0.987163
				S6_6818165	6	6818165	0.10655	0.972447
				S6_6818429	6	6818429	0.7429	0.12907
				S6_6818500	6	6818500	0.27817	0.55569
				S6_6818506	6	6818506	0.2351	0.628747
				S6_6818573	6	6818573	0.7246	0.139902
				S6_6818662	6	6818662	1.3e-05	4.88606
				S6_6818770	6	6818770	7.29e-06	5.13727
				S6_6818978	6	6818978	0.7986	0.0976707
				S6_6819248	6	6819248	1.17e-05	4.93181
				S6_6819455	6	6819455	0.95754	0.0188431
				S6_6819527	6	6819527	0.0438	1.35853
				S6_6819603	6	6819603	0.000597	3.22403
				S6_6819604	6	6819604	0.000796	3.09909
				S6_6819803	6	6819803	0.2373	0.624702
			Os06g0232100	S6_6823251	6	6823251	0.3472	0.45942
				S6_6823272	6	6823272	0.8524	0.0693566
				S6_6823579	6	6823579	5.61e-06	5.25104
				S6_6823803	6	6823803	0.0347	1.45967
				S6_6824138	6	6824138	0.2351	0.628747
				S6_6824460	6	6824460	0.49559	0.304877
				S6_6824785	6	6824785	5.82e-06	5.23508
				S6_6824805	6	6824805	0.95762	0.0188068
				S6_6824971	6	6824971	2.79e-06	5.5544
				S6_6825008	6	6825008	3.91e-06	5.40782
				S6_6825245	6	6825245	0.0519	1.28483
				S6_6826499	6	6826499	0.4072	0.390192
				S6_6826577	6	6826577	0.0823	1.0846
				S6_6826580	6	6826580	0.0918	1.03716
				S6_6826742	6	6826742	8.2e-06	5.08619
				S6_6826752	6	6826752	0.85196	0.0695808
				S6_6826873	6	6826873	2.41e-06	5.61798
				S6_6827045	6	6827045	0.47135	0.326656
				S6_6827434	6	6827434	0.4726	0.325506
				S6_6827902	6	6827902	0.90119	0.0451836
				S6_6827955	6	6827955	0.0429	1.36754
				S6_6828429	6	6828429	0.93214	0.0305189
				S6_6828847	6	6828847	0.0425	1.37161
				S6_6829168	6	6829168	2.43e-06	5.61439
				S6_6829485	6	6829485	0.3687	0.433327
				S6_6829548	6	6829548	0.8232	0.0844946
				S6_6829769	6	6829769	0.0257	1.59007
				S6_6830022	6	6830022	0.34229	0.465606
				S6_6830205	6	6830205	0.50411	0.297475
				S6_6830336	6	6830336	0.68679	0.163176
				S6_6830433	6	6830433	5.33e-06	5.27327
				S6_6831087	6	6831087	0.10112	0.995163
				S6_6831213	6	6831213	0.1059	0.975104
				S6_6831307	6	6831307	0.83793	0.0767923
				S6_6831686	6	6831686	0.2351	0.628747
				S6_6831706	6	6831706	0.1031	0.986741
				S6_6831708	6	6831708	0.2351	0.628747
				S6_6831750	6	6831750	0.50463	0.297027
				S6_6831764	6	6831764	0.66441	0.177564
				S6_6831770	6	6831770	0.72646	0.138788
				S6_6831815	6	6831815	7.31e-06	5.13608
				S6_6831837	6	6831837	0.0518	1.28567
				S6_6831974	6	6831974	0.7246	0.139902
				S6_6832006	6	6832006	0.000621	3.20691
				S6_6832154	6	6832154	3.05e-06	5.5157
				S6_6832610	6	6832610	0.7305	0.13638
				S6_6832782	6	6832782	0.7246	0.139902
				S6_6832840	6	6832840	0.0438	1.35853
			Os06g0232200	S6_6842823	6	6842823	1.88e-05	4.72584
				S6_6843026	6	6843026	0.3555	0.44916
				S6_6843051	6	6843051	0.82709	0.0824472
				S6_6843144	6	6843144	0.84356	0.073884
				S6_6843191	6	6843191	0.81515	0.0887625
				S6_6843268	6	6843268	0.0717	1.14448
				S6_6843276	6	6843276	1.09e-05	4.96257
				S6_6843555	6	6843555	0.1031	0.986741
				S6_6843556	6	6843556	6.95e-06	5.15802
				S6_6843714	6	6843714	0.0438	1.35853
				S6_6843772	6	6843772	0.87218	0.0593939
				S6_6843781	6	6843781	0.6429	0.191857
				S6_6843853	6	6843853	0.0723	1.14086
				S6_6843869	6	6843869	0.67033	0.173711
				S6_6843963	6	6843963	5.78e-06	5.23807
				S6_6843975	6	6843975	5.78e-06	5.23807
				S6_6844000	6	6844000	0.7246	0.139902
				S6_6844007	6	6844007	0.0749	1.12552
				S6_6844256	6	6844256	0.0978	1.00966
				S6_6844303	6	6844303	0.1031	0.986741
				S6_6844509	6	6844509	0.00113	2.94692
				S6_6844628	6	6844628	0.7246	0.139902
				S6_6845043	6	6845043	1.99e-05	4.70115
				S6_6845240	6	6845240	0.4673	0.330404
				S6_6845299	6	6845299	0.5472	0.261854
				S6_6845568	6	6845568	0.7246	0.139902
				S6_6845664	6	6845664	6.51e-06	5.18642
				S6_6845964	6	6845964	0.5344	0.272134
				S6_6846014	6	6846014	0.6631	0.178421
				S6_6846159	6	6846159	0.59816	0.223183
				S6_6846342	6	6846342	0.66456	0.177466
				S6_6846355	6	6846355	0.7246	0.139902
				S6_6846387	6	6846387	0.0662	1.17914
				S6_6846953	6	6846953	0.61392	0.211888
				S6_6846964	6	6846964	0.3934	0.405166
				S6_6846997	6	6846997	0.3774	0.423198
				S6_6847162	6	6847162	0.321	0.493495
				S6_6847248	6	6847248	0.86784	0.0615603
				S6_6847254	6	6847254	0.713	0.14691
				S6_6847261	6	6847261	0.50321	0.298251
				S6_6847283	6	6847283	0.8341	0.0787819
				S6_6847380	6	6847380	1.99e-05	4.70115
				S6_6847505	6	6847505	0.80192	0.095869
				S6_6847515	6	6847515	5.44e-06	5.2644
				S6_6847547	6	6847547	0.84394	0.0736884
				S6_6847571	6	6847571	3.48e-06	5.45842
				S6_6847916	6	6847916	0.3606	0.442974
				S6_6847976	6	6847976	0.0614	1.21183
				S6_6848306	6	6848306	0.62656	0.203037
				S6_6848324	6	6848324	0.1031	0.986741
				S6_6848401	6	6848401	0.7246	0.139902
				S6_6848482	6	6848482	0.67487	0.17078
			Os06g0232300	S6_6866634	6	6866634	0.9575	0.0188612
				S6_6867018	6	6867018	0.00198	2.70333
				S6_6867092	6	6867092	0.7246	0.139902
				S6_6867306	6	6867306	0.18042	0.743715
				S6_6867564	6	6867564	0.69785	0.156238
				S6_6867618	6	6867618	0.0557	1.25414
				S6_6867704	6	6867704	0.1975	0.704433
				S6_6867863	6	6867863	0.000214	3.66959
				S6_6869009	6	6869009	0.000108	3.96658
				S6_6869394	6	6869394	0.99809	0.000830296
			Os06g0232400	S6_6878753	6	6878753	0.83793	0.0767923
				S6_6878790	6	6878790	0.65707	0.182388
				S6_6878810	6	6878810	0.15979	0.79645
				S6_6878900	6	6878900	0.834	0.0788339
				S6_6878922	6	6878922	0.834	0.0788339
				S6_6878991	6	6878991	0.00144	2.84164
				S6_6879010	6	6879010	7.53e-05	4.12321
				S6_6879072	6	6879072	0.2536	0.595851
				S6_6879111	6	6879111	0.00104	2.98297
				S6_6879123	6	6879123	0.174	0.759451
				S6_6879167	6	6879167	0.000934	3.02965
				S6_6879183	6	6879183	0.2684	0.571217
				S6_6879196	6	6879196	0.84691	0.0721627
				S6_6879208	6	6879208	0.83342	0.0791361
				S6_6879238	6	6879238	0.83793	0.0767923
				S6_6879252	6	6879252	2.61e-05	4.58336
				S6_6879276	6	6879276	0.000918	3.03716
				S6_6879312	6	6879312	0.84394	0.0736884
				S6_6879316	6	6879316	3.31e-05	4.48017
				S6_6879328	6	6879328	0.61888	0.208394
				S6_6879417	6	6879417	0.83793	0.0767923
				S6_6879482	6	6879482	0.65166	0.185979
				S6_6879486	6	6879486	0.000986	3.00612
				S6_6879531	6	6879531	5.36e-05	4.27084
			Os06g0232600	S6_6892889	6	6892889	0.83793	0.0767923
				S6_6893132	6	6893132	0.000169	3.77211
				S6_6893238	6	6893238	0.1821	0.73969
				S6_6893883	6	6893883	0.8543	0.0683896
				S6_6893885	6	6893885	0.19214	0.716382
				S6_6893951	6	6893951	0.00212	2.67366
				S6_6894024	6	6894024	0.82804	0.0819487
				S6_6894275	6	6894275	0.86018	0.0654107
				S6_6894410	6	6894410	0.0581	1.23582
				S6_6894500	6	6894500	0.71474	0.145852
				S6_6894664	6	6894664	7.13e-05	4.14691
				S6_6894680	6	6894680	0.155	0.809668
				S6_6894790	6	6894790	0.8037	0.094906
				S6_6894803	6	6894803	0.83793	0.0767923
				S6_6894806	6	6894806	0.24082	0.618307
				S6_6894886	6	6894886	0.95754	0.0188431
				S6_6894900	6	6894900	0.56181	0.250411
				S6_6894935	6	6894935	0.84394	0.0736884
				S6_6894938	6	6894938	0.00166	2.77989
				S6_6894940	6	6894940	0.95669	0.0192288
				S6_6894975	6	6894975	0.64972	0.187274
				S6_6894981	6	6894981	0.012	1.92082
				S6_6894983	6	6894983	0.8614	0.0647951
				S6_6894986	6	6894986	0.00104	2.98297
				S6_6895050	6	6895050	0.50066	0.300457
				S6_6895110	6	6895110	7.54e-05	4.12263
				S6_6895114	6	6895114	0.24276	0.614823
				S6_6895127	6	6895127	0.0667	1.17587
				S6_6895142	6	6895142	0.11481	0.94002
				S6_6895162	6	6895162	0.25516	0.593187
				S6_6895167	6	6895167	0.000103	3.98716
				S6_6895345	6	6895345	0.0136	1.86646
				S6_6895409	6	6895409	0.8588	0.066108
				S6_6895440	6	6895440	0.00213	2.67162
			Os06g0232700	S6_6895914	6	6895914	6.44e-05	4.19111
				S6_6895918	6	6895918	0.1497	0.824778
				S6_6895919	6	6895919	0.0645	1.19044
				S6_6895926	6	6895926	0.96127	0.0171546
				S6_6895945	6	6895945	5.55e-05	4.25571
				S6_6895966	6	6895966	0.99382	0.00269227
				S6_6895975	6	6895975	0.000626	3.20343
				S6_6896027	6	6896027	0.834	0.0788339
				S6_6896051	6	6896051	0.834	0.0788339
				S6_6896053	6	6896053	0.00201	2.6968
				S6_6896056	6	6896056	0.48271	0.316314
				S6_6896077	6	6896077	0.96029	0.0175976
				S6_6896082	6	6896082	0.000165	3.78252
				S6_6896106	6	6896106	0.59757	0.223611
				S6_6896127	6	6896127	0.24291	0.614555
				S6_6896148	6	6896148	0.82927	0.081304
				S6_6896187	6	6896187	0.000113	3.94692
				S6_6896192	6	6896192	0.1726	0.762959
				S6_6896249	6	6896249	0.000799	3.09745
				S6_6896257	6	6896257	0.16072	0.79393
				S6_6896282	6	6896282	0.2095	0.678816
				S6_6896388	6	6896388	0.3365	0.473015
				S6_6896418	6	6896418	0.4883	0.311313
				S6_6896435	6	6896435	0.00832	2.07988
				S6_6896490	6	6896490	0.000378	3.42251
				S6_6896497	6	6896497	0.94339	0.0253087
				S6_6896537	6	6896537	0.9021	0.0447453
				S6_6896546	6	6896546	0.7814	0.107127
				S6_6896563	6	6896563	0.0508	1.29414
				S6_6896584	6	6896584	0.0181	1.74232
				S6_6896706	6	6896706	0.93047	0.0312976
				S6_6896721	6	6896721	0.0825	1.08355
				S6_6896831	6	6896831	0.97851	0.00943473
				S6_6896858	6	6896858	0.000266	3.57512
				S6_6896890	6	6896890	0.0198	1.70333
				S6_6896908	6	6896908	0.000475	3.32331
				S6_6896921	6	6896921	0.00305	2.5157
				S6_6896961	6	6896961	0.3515	0.454075
				S6_6896982	6	6896982	0.8175	0.0875122
				S6_6896985	6	6896985	0.97461	0.0111691
				S6_6896992	6	6896992	0.53396	0.272491
				S6_6897000	6	6897000	0.0997	1.0013
				S6_6897006	6	6897006	0.8488	0.0711946
				S6_6897074	6	6897074	8.16e-05	4.08831
				S6_6897095	6	6897095	0.624	0.204815
				S6_6897137	6	6897137	0.52827	0.277144
				S6_6897164	6	6897164	0.0769	1.11407
				S6_6897166	6	6897166	0.83793	0.0767923
				S6_6897193	6	6897193	0.0017	2.76955
				S6_6897255	6	6897255	0.88703	0.0520617
				S6_6897268	6	6897268	0.83793	0.0767923
				S6_6897402	6	6897402	0.0764	1.11691
				S6_6897464	6	6897464	0.000112	3.95078
				S6_6897534	6	6897534	0.00014	3.85387
				S6_6897593	6	6897593	0.0884	1.05355
				S6_6897607	6	6897607	0.0544	1.2644
				S6_6897615	6	6897615	0.81994	0.0862179
				S6_6897693	6	6897693	0.834	0.0788339
				S6_6897715	6	6897715	7.86e-05	4.10458
				S6_6897742	6	6897742	0.000993	3.00305
				S6_6897756	6	6897756	0.1614	0.792096
				S6_6897763	6	6897763	0.157	0.8041
				S6_6897764	6	6897764	0.92236	0.0350995
				S6_6897772	6	6897772	0.00125	2.90309
				S6_6897795	6	6897795	0.48271	0.316314
				S6_6897827	6	6897827	7.32e-05	4.13549
				S6_6897881	6	6897881	0.59815	0.22319
				S6_6898040	6	6898040	0.84394	0.0736884
				S6_6898071	6	6898071	0.89733	0.0470478
				S6_6898107	6	6898107	0.84394	0.0736884
				S6_6898146	6	6898146	0.000118	3.92812
				S6_6898293	6	6898293	0.68472	0.164487
				S6_6898315	6	6898315	0.0549	1.26043
				S6_6898321	6	6898321	0.8472	0.0720141
				S6_6898350	6	6898350	0.0696	1.15739
				S6_6898358	6	6898358	0.091	1.04096
				S6_6898367	6	6898367	0.0578	1.23807
				S6_6898376	6	6898376	0.50297	0.298458
				S6_6898417	6	6898417	0.834	0.0788339
				S6_6898431	6	6898431	0.46153	0.3358
				S6_6898494	6	6898494	0.85484	0.0681152
				S6_6898511	6	6898511	0.0625	1.20412
				S6_6898530	6	6898530	0.834	0.0788339
				S6_6898539	6	6898539	0.34307	0.464617
				S6_6898594	6	6898594	0.48271	0.316314
				S6_6898613	6	6898613	5.81e-05	4.23582
				S6_6898631	6	6898631	0.834	0.0788339
				S6_6898664	6	6898664	7.58e-05	4.12033
				S6_6898709	6	6898709	0.000174	3.75945
				S6_6898715	6	6898715	0.46153	0.3358
				S6_6898753	6	6898753	0.0553	1.25727
				S6_6898758	6	6898758	0.84394	0.0736884
				S6_6898760	6	6898760	0.0791	1.10182
				S6_6898772	6	6898772	0.834	0.0788339
				S6_6898841	6	6898841	0.000684	3.16494
				S6_6898886	6	6898886	0.56585	0.247299
				S6_6898887	6	6898887	0.067	1.17393
				S6_6898896	6	6898896	0.834	0.0788339
				S6_6898930	6	6898930	0.000768	3.11464
				S6_6898954	6	6898954	0.000754	3.12263
				S6_6898956	6	6898956	0.37476	0.426247
				S6_6899120	6	6899120	0.48271	0.316314
				S6_6899175	6	6899175	0.00075	3.12494
				S6_6899208	6	6899208	0.48271	0.316314
				S6_6899220	6	6899220	0.00075	3.12494
				S6_6899258	6	6899258	0.00106	2.97469
				S6_6899263	6	6899263	0.0968	1.01412
				S6_6899281	6	6899281	0.7933	0.100563
				S6_6899300	6	6899300	0.0826	1.08302
				S6_6899350	6	6899350	0.48271	0.316314
				S6_6899408	6	6899408	0.84394	0.0736884
				S6_6899410	6	6899410	0.834	0.0788339
				S6_6899416	6	6899416	0.0698	1.15614
				S6_6899440	6	6899440	0.84394	0.0736884
				S6_6899466	6	6899466	0.83793	0.0767923
				S6_6899491	6	6899491	0.48271	0.316314
				S6_6899580	6	6899580	0.000835	3.07831
				S6_6899597	6	6899597	0.83793	0.0767923
				S6_6899622	6	6899622	0.0578	1.23807
				S6_6899639	6	6899639	0.4859	0.313453
				S6_6899734	6	6899734	0.0578	1.23807
				S6_6899808	6	6899808	0.0861	1.065
				S6_6900226	6	6900226	0.58326	0.234138
				S6_6900377	6	6900377	0.84242	0.0744713
				S6_6900643	6	6900643	5.36e-05	4.27084
				S6_6900649	6	6900649	0.198	0.703335
				S6_6900655	6	6900655	0.198	0.703335
				S6_6900670	6	6900670	0.00334	2.47625
				S6_6900677	6	6900677	0.3978	0.400335
				S6_6900685	6	6900685	0.34875	0.457486
				S6_6900693	6	6900693	0.0152	1.81816
				S6_6900716	6	6900716	0.834	0.0788339
				S6_6900736	6	6900736	0.0674	1.17134
				S6_6900738	6	6900738	0.1068	0.971429
				S6_6900739	6	6900739	0.2055	0.687188
				S6_6900751	6	6900751	0.38737	0.411874
				S6_6900765	6	6900765	0.1453	0.837734
				S6_6900776	6	6900776	0.0165	1.78252
				S6_6900777	6	6900777	0.2104	0.676954
				S6_6900779	6	6900779	0.1896	0.722162
				S6_6900793	6	6900793	0.1889	0.723768
				S6_6900795	6	6900795	0.3683	0.433798
				S6_6900814	6	6900814	0.0341	1.46725
				S6_6900848	6	6900848	0.2289	0.640354
			Os06g0232800	S6_6905987	6	6905987	0.53239	0.27377
				S6_6906048	6	6906048	0.0684	1.16494
				S6_6906216	6	6906216	0.84394	0.0736884
				S6_6906290	6	6906290	0.0568	1.24565
				S6_6906538	6	6906538	0.834	0.0788339
				S6_6906552	6	6906552	0.834	0.0788339
				S6_6906567	6	6906567	0.0578	1.23807
				S6_6906582	6	6906582	0.834	0.0788339
				S6_6906663	6	6906663	0.58057	0.236145
				S6_6907203	6	6907203	0.1022	0.990549
				S6_6907572	6	6907572	0.0577	1.23882
			Os06g0233000	S6_6915833	6	6915833	0.0777	1.10958
				S6_6915844	6	6915844	0.2168	0.663941
				S6_6916223	6	6916223	0.0069	2.16115
				S6_6916358	6	6916358	0.42243	0.374245
				S6_6916409	6	6916409	0.10501	0.978769
				S6_6916585	6	6916585	0.1533	0.814458
			Os06g0233200	S6_6923644	6	6923644	0.0578	1.23807
				S6_6923826	6	6923826	0.000328	3.48413
				S6_6923923	6	6923923	0.0575	1.24033
				S6_6924004	6	6924004	0.5219	0.282413
				S6_6924037	6	6924037	0.000321	3.49349
				S6_6924265	6	6924265	0.5681	0.245575
				S6_6924325	6	6924325	0.37525	0.425679
				S6_6924791	6	6924791	0.5681	0.245575
			Os06g0233400	S6_6928963	6	6928963	0.2466	0.608007
				S6_6929034	6	6929034	6.33e-05	4.1986
				S6_6929057	6	6929057	0.2651	0.57659
				S6_6929076	6	6929076	0.37525	0.425679
				S6_6929113	6	6929113	0.11936	0.923141
				S6_6929158	6	6929158	0.84394	0.0736884
				S6_6929159	6	6929159	0.834	0.0788339
				S6_6929209	6	6929209	0.33224	0.478548
				S6_6929359	6	6929359	6.24e-05	4.20482
				S6_6929374	6	6929374	0.0261	1.58336
				S6_6929594	6	6929594	0.000153	3.81531
				S6_6929613	6	6929613	0.00708	2.14997
				S6_6929616	6	6929616	0.2418	0.616544
				S6_6930228	6	6930228	0.45237	0.344506
				S6_6930331	6	6930331	0.46415	0.333342
				S6_6930514	6	6930514	0.85484	0.0681152
				S6_6930608	6	6930608	0.83903	0.0762225
				S6_6930651	6	6930651	5.85e-05	4.23284
				S6_6930664	6	6930664	0.5231	0.281415
				S6_6930677	6	6930677	0.5231	0.281415
				S6_6930763	6	6930763	0.84863	0.0712816
				S6_6930815	6	6930815	0.89983	0.0458395
				S6_6930966	6	6930966	0.84394	0.0736884
				S6_6931074	6	6931074	0.84859	0.0713021
				S6_6931144	6	6931144	0.2655	0.575935
				S6_6931265	6	6931265	6.29e-05	4.20135
				S6_6931300	6	6931300	0.0578	1.23807
				S6_6931371	6	6931371	0.71797	0.143894
				S6_6931409	6	6931409	0.83162	0.0800751
				S6_6931486	6	6931486	0.2633	0.579549
				S6_6931814	6	6931814	0.2753	0.560194
				S6_6931954	6	6931954	9.94e-05	4.00261
				S6_6932268	6	6932268	0.00652	2.18575
				S6_6932289	6	6932289	0.0578	1.23807
				S6_6932454	6	6932454	0.7899	0.102428
			Os06g0233500	S6_6937159	6	6937159	0.52937	0.276241
				S6_6937282	6	6937282	0.834	0.0788339
		SZ	Os06g0225900	S6_6503746	6	6503746	0.33403	0.476215
				S6_6503784	6	6503784	0.26823	0.571493
				S6_6503805	6	6503805	0.28218	0.549474
				S6_6503850	6	6503850	0.24962	0.602721
				S6_6503858	6	6503858	0.24962	0.602721
				S6_6503971	6	6503971	0.20022	0.698493
				S6_6504054	6	6504054	0.15844	0.800135
				S6_6504058	6	6504058	0.02323	1.63395
				S6_6504275	6	6504275	0.0686	1.16368
				S6_6504357	6	6504357	0.04252	1.37141
				S6_6504452	6	6504452	0.03054	1.51513
				S6_6504845	6	6504845	0.06544	1.18416
				S6_6505298	6	6505298	0.05829	1.23441
				S6_6505695	6	6505695	0.34384	0.463644
				S6_6505880	6	6505880	0.04952	1.30522
				S6_6506031	6	6506031	0.02443	1.61208
				S6_6506208	6	6506208	0.0287	1.54212
				S6_6506349	6	6506349	0.02455	1.60995
				S6_6506430	6	6506430	0.95078	0.02192
				S6_6506434	6	6506434	0.47435	0.323901
				S6_6506438	6	6506438	0.20421	0.689923
				S6_6506465	6	6506465	0.34319	0.464465
				S6_6506587	6	6506587	0.05361	1.27075
				S6_6506862	6	6506862	0.02846	1.54577
				S6_6506972	6	6506972	0.47861	0.320018
				S6_6506973	6	6506973	0.06106	1.21424
				S6_6507129	6	6507129	0.03613	1.44213
				S6_6507492	6	6507492	0.04771	1.32139
				S6_6507517	6	6507517	0.04464	1.35028
			Os06g0226000	S6_6515595	6	6515595	0.47561	0.322749
				S6_6515724	6	6515724	0.42551	0.37109
				S6_6515835	6	6515835	0.38869	0.410397
				S6_6516054	6	6516054	0.19338	0.713588
				S6_6516285	6	6516285	0.41213	0.384966
				S6_6516459	6	6516459	0.41699	0.379874
				S6_6517088	6	6517088	0.44819	0.348538
				S6_6517695	6	6517695	0.40372	0.39392
				S6_6517874	6	6517874	0.3978	0.400335
				S6_6518329	6	6518329	0.19338	0.713588
				S6_6518395	6	6518395	0.41543	0.381502
				S6_6518528	6	6518528	0.41779	0.379042
				S6_6518828	6	6518828	0.41434	0.382643
				S6_6519005	6	6519005	0.38203	0.417903
			Os06g0226050	S6_6522467	6	6522467	0.27991	0.552982
				S6_6522549	6	6522549	0.39668	0.40156
				S6_6522615	6	6522615	0.92432	0.0341776
				S6_6522630	6	6522630	0.19045	0.720219
				S6_6522639	6	6522639	0.65602	0.183083
				S6_6522641	6	6522641	0.11253	0.948732
				S6_6522657	6	6522657	0.20711	0.683799
				S6_6522665	6	6522665	0.75362	0.122848
				S6_6522671	6	6522671	0.20711	0.683799
				S6_6522677	6	6522677	0.71166	0.147727
				S6_6522716	6	6522716	0.91714	0.0375644
				S6_6522783	6	6522783	0.65634	0.182871
				S6_6522943	6	6522943	0.91193	0.0400385
				S6_6522957	6	6522957	0.12447	0.904935
				S6_6523008	6	6523008	0.09052	1.04326
				S6_6523047	6	6523047	0.48059	0.318225
				S6_6523086	6	6523086	0.14247	0.846277
				S6_6523222	6	6523222	0.38303	0.416767
				S6_6523228	6	6523228	0.66071	0.179989
				S6_6523254	6	6523254	0.77595	0.110166
				S6_6523275	6	6523275	0.18439	0.734263
				S6_6523332	6	6523332	0.85737	0.0668317
			Os06g0226066	S6_6524834	6	6524834	0.76397	0.116924
				S6_6525070	6	6525070	0.27778	0.556299
				S6_6525084	6	6525084	0.53484	0.271776
				S6_6525105	6	6525105	0.73741	0.132291
				S6_6525122	6	6525122	0.30804	0.511393
				S6_6525127	6	6525127	0.52711	0.278099
				S6_6525132	6	6525132	0.6424	0.192194
				S6_6525139	6	6525139	0.60591	0.217592
				S6_6525145	6	6525145	0.52706	0.27814
				S6_6525174	6	6525174	0.87524	0.0578728
				S6_6525175	6	6525175	0.27186	0.565655
				S6_6525183	6	6525183	0.88803	0.0515724
			Os06g0226200	S6_6537942	6	6537942	0.01571	1.80382
				S6_6537963	6	6537963	0.53037	0.275421
				S6_6537989	6	6537989	0.02441	1.61243
				S6_6538062	6	6538062	0.02348	1.6293
			Os06g0226500	S6_6556789	6	6556789	0.98453	0.00677105
				S6_6556807	6	6556807	0.18898	0.723584
				S6_6557106	6	6557106	0.79944	0.0972141
				S6_6557200	6	6557200	0.47861	0.320018
			Os06g0226600	S6_6559763	6	6559763	0.0335	1.47496
				S6_6559822	6	6559822	0.05564	1.25461
				S6_6559926	6	6559926	0.05346	1.27197
				S6_6559946	6	6559946	0.03709	1.43074
				S6_6560243	6	6560243	0.07061	1.15113
				S6_6560451	6	6560451	0.06147	1.21134
				S6_6560511	6	6560511	0.04085	1.38881
				S6_6560641	6	6560641	0.17919	0.746686
				S6_6560685	6	6560685	0.17919	0.746686
				S6_6561226	6	6561226	0.04784	1.32021
				S6_6561375	6	6561375	0.98453	0.00677105
				S6_6561650	6	6561650	0.05563	1.25469
				S6_6561834	6	6561834	0.17816	0.74919
				S6_6562520	6	6562520	0.06692	1.17444
				S6_6562532	6	6562532	0.34423	0.463151
				S6_6562810	6	6562810	0.13889	0.857329
				S6_6562982	6	6562982	0.10394	0.983217
				S6_6563039	6	6563039	0.98453	0.00677105
				S6_6563053	6	6563053	0.34597	0.460962
			Os06g0226700	S6_6571286	6	6571286	0.04664	1.33124
				S6_6571484	6	6571484	0.18536	0.731984
				S6_6571716	6	6571716	0.15678	0.804709
				S6_6571869	6	6571869	0.45043	0.346373
				S6_6571920	6	6571920	0.4442	0.352421
				S6_6572168	6	6572168	0.44357	0.353038
				S6_6572171	6	6572171	0.22101	0.655588
				S6_6572180	6	6572180	0.17679	0.752542
				S6_6572181	6	6572181	0.50059	0.300518
				S6_6572282	6	6572282	0.57069	0.2436
				S6_6572415	6	6572415	0.17472	0.757657
				S6_6572434	6	6572434	0.55153	0.258431
			Os06g0226950	S6_6590315	6	6590315	0.9813	0.0081982
				S6_6590694	6	6590694	0.06242	1.20468
				S6_6590862	6	6590862	0.14861	0.827952
				S6_6590910	6	6590910	0.59546	0.225147
				S6_6590942	6	6590942	0.06	1.22185
				S6_6590996	6	6590996	0.06478	1.18856
			Os06g0227200	S6_6596126	6	6596126	0.34423	0.463151
				S6_6596237	6	6596237	0.9428	0.0255804
				S6_6596356	6	6596356	0.06534	1.18482
				S6_6596437	6	6596437	0.34423	0.463151
				S6_6596438	6	6596438	0.34423	0.463151
				S6_6596707	6	6596707	0.06022	1.22026
				S6_6596712	6	6596712	0.00303	2.51856
				S6_6596726	6	6596726	0.34423	0.463151
				S6_6596761	6	6596761	0.98453	0.00677105
				S6_6596762	6	6596762	0.07003	1.15472
				S6_6596943	6	6596943	0.11433	0.94184
				S6_6597022	6	6597022	0.9428	0.0255804
				S6_6597060	6	6597060	0.98453	0.00677105
				S6_6597287	6	6597287	0.07034	1.1528
				S6_6597370	6	6597370	0.35097	0.45473
				S6_6597456	6	6597456	0.05781	1.238
				S6_6597731	6	6597731	0.01283	1.89177
				S6_6597810	6	6597810	0.13023	0.885289
				S6_6597866	6	6597866	0.11433	0.94184
				S6_6598292	6	6598292	0.12937	0.888166
				S6_6598341	6	6598341	0.19913	0.700863
				S6_6598432	6	6598432	0.5783	0.237847
				S6_6598687	6	6598687	0.85569	0.0676835
				S6_6598710	6	6598710	0.95975	0.0178419
				S6_6599075	6	6599075	0.94115	0.0263412
				S6_6599154	6	6599154	0.11149	0.952764
				S6_6599216	6	6599216	0.14944	0.825533
				S6_6599256	6	6599256	0.98453	0.00677105
				S6_6599442	6	6599442	0.34423	0.463151
				S6_6599625	6	6599625	0.9428	0.0255804
				S6_6600180	6	6600180	0.05781	1.238
				S6_6600268	6	6600268	0.11809	0.927787
				S6_6600401	6	6600401	0.21816	0.661225
				S6_6600459	6	6600459	0.98498	0.00657259
				S6_6600583	6	6600583	0.72103	0.142047
				S6_6600618	6	6600618	0.04369	1.35962
				S6_6600809	6	6600809	0.34423	0.463151
				S6_6601633	6	6601633	0.06806	1.16711
				S6_6601734	6	6601734	0.98453	0.00677105
				S6_6601772	6	6601772	0.11433	0.94184
				S6_6601784	6	6601784	0.11433	0.94184
				S6_6601808	6	6601808	0.84459	0.0733541
				S6_6601886	6	6601886	0.21066	0.676418
				S6_6602028	6	6602028	0.02736	1.56288
				S6_6602287	6	6602287	0.27877	0.554754
				S6_6602407	6	6602407	0.12428	0.905599
				S6_6602427	6	6602427	0.12327	0.909143
			Os06g0227250	S6_6604605	6	6604605	0.18732	0.727416
				S6_6604622	6	6604622	0.11113	0.954169
				S6_6604731	6	6604731	0.12475	0.903959
				S6_6604758	6	6604758	0.09273	1.03278
				S6_6604759	6	6604759	0.37123	0.430357
				S6_6604768	6	6604768	0.18191	0.740143
				S6_6604789	6	6604789	0.03996	1.39837
				S6_6604816	6	6604816	0.03795	1.42079
				S6_6604818	6	6604818	0.02933	1.53269
				S6_6604842	6	6604842	0.04261	1.37049
				S6_6604913	6	6604913	0.69358	0.158903
				S6_6604940	6	6604940	0.07198	1.14279
				S6_6604943	6	6604943	0.34448	0.462836
				S6_6604944	6	6604944	0.8666	0.0621813
				S6_6605015	6	6605015	0.03964	1.40187
				S6_6605038	6	6605038	0.06901	1.16109
				S6_6605382	6	6605382	0.34423	0.463151
				S6_6605406	6	6605406	0.04021	1.39567
				S6_6605472	6	6605472	0.04684	1.32938
				S6_6605976	6	6605976	0.11433	0.94184
				S6_6606450	6	6606450	0.98453	0.00677105
				S6_6606451	6	6606451	0.86674	0.0621112
				S6_6606471	6	6606471	0.03561	1.44843
				S6_6606476	6	6606476	0.06128	1.21268
				S6_6606495	6	6606495	0.02691	1.57009
				S6_6606607	6	6606607	0.05952	1.22534
				S6_6606812	6	6606812	0.06644	1.17757
				S6_6607095	6	6607095	0.06196	1.20789
				S6_6607130	6	6607130	0.06806	1.16711
				S6_6607149	6	6607149	0.98453	0.00677105
				S6_6607753	6	6607753	0.98339	0.00727421
				S6_6608053	6	6608053	0.3431	0.464579
				S6_6608125	6	6608125	0.9742	0.0113519
				S6_6608326	6	6608326	0.13014	0.885589
			Os06g0227500	S6_6613359	6	6613359	0.0524	1.28067
				S6_6613366	6	6613366	0.05148	1.28836
			Os06g0227850	S6_6643278	6	6643278	0.00735	2.13371
				S6_6643314	6	6643314	0.0077	2.11351
				S6_6643331	6	6643331	0.0077	2.11351
				S6_6643371	6	6643371	0.01107	1.95585
				S6_6643455	6	6643455	0.11157	0.952453
			Os06g0228200	S6_6649223	6	6649223	0.98453	0.00677105
				S6_6649467	6	6649467	0.12154	0.915281
				S6_6649503	6	6649503	0.01281	1.89245
				S6_6649956	6	6649956	0.00249	2.6038
				S6_6650678	6	6650678	0.25219	0.598272
				S6_6651054	6	6651054	0.00365	2.43771
				S6_6651322	6	6651322	0.00125	2.90309
				S6_6651546	6	6651546	0.08617	1.06464
				S6_6651805	6	6651805	0.34422	0.463164
				S6_6651922	6	6651922	0.98453	0.00677105
				S6_6652063	6	6652063	0.00634	2.19791
				S6_6652110	6	6652110	0.00649	2.18776
				S6_6652141	6	6652141	0.34423	0.463151
				S6_6652656	6	6652656	0.00329	2.4828
				S6_6652978	6	6652978	0.92756	0.032658
			Os06g0228350	S6_6657939	6	6657939	0.04453	1.35135
				S6_6657977	6	6657977	0.02747	1.56114
				S6_6657987	6	6657987	0.16196	0.790592
				S6_6658018	6	6658018	0.83356	0.0790631
				S6_6658019	6	6658019	0.17853	0.748289
				S6_6658027	6	6658027	0.07443	1.12825
				S6_6658131	6	6658131	0.12107	0.916963
				S6_6658152	6	6658152	0.00375	2.42597
				S6_6658183	6	6658183	0.28523	0.544805
				S6_6658198	6	6658198	0.11364	0.944469
				S6_6658352	6	6658352	0.00304	2.51713
			Os06g0228500	S6_6678375	6	6678375	0.05653	1.24772
				S6_6678435	6	6678435	0.27539	0.560052
				S6_6678550	6	6678550	0.04066	1.39083
				S6_6678600	6	6678600	0.28901	0.539087
				S6_6678601	6	6678601	0.28901	0.539087
				S6_6678608	6	6678608	0.00511	2.29158
				S6_6678609	6	6678609	0.00535	2.27165
				S6_6678610	6	6678610	0.00511	2.29158
				S6_6678658	6	6678658	0.13692	0.863533
				S6_6678700	6	6678700	0.13687	0.863692
				S6_6678713	6	6678713	0.13658	0.864613
				S6_6678727	6	6678727	0.06663	1.17633
				S6_6678741	6	6678741	0.28901	0.539087
				S6_6678754	6	6678754	0.28886	0.539313
				S6_6678797	6	6678797	0.0519	1.28483
				S6_6678986	6	6678986	0.09993	1.0003
				S6_6678993	6	6678993	0.10523	0.97786
				S6_6679013	6	6679013	0.00654	2.18442
				S6_6679463	6	6679463	0.04687	1.32911
				S6_6679481	6	6679481	0.03565	1.44794
				S6_6679507	6	6679507	0.49413	0.306159
				S6_6679522	6	6679522	0.22392	0.649907
				S6_6679523	6	6679523	0.00259	2.5867
				S6_6679526	6	6679526	0.49413	0.306159
				S6_6679542	6	6679542	0.80053	0.0966224
				S6_6679579	6	6679579	0.03132	1.50418
				S6_6679663	6	6679663	0.00245	2.61083
				S6_6679669	6	6679669	0.26431	0.577886
				S6_6679672	6	6679672	0.22815	0.64178
				S6_6679711	6	6679711	0.07767	1.10975
				S6_6679726	6	6679726	0.66761	0.175477
				S6_6679749	6	6679749	0.80537	0.0940046
				S6_6679754	6	6679754	0.1386	0.858237
				S6_6679917	6	6679917	0.01868	1.72862
				S6_6679944	6	6679944	0.00283	2.54821
				S6_6679950	6	6679950	0.01865	1.72932
				S6_6680042	6	6680042	0.74572	0.127424
				S6_6680382	6	6680382	0.00804	2.09474
				S6_6680759	6	6680759	0.00804	2.09474
			Os06g0228600	S6_6682453	6	6682453	0.84167	0.0748582
				S6_6682454	6	6682454	0.00623	2.20551
				S6_6682455	6	6682455	0.00804	2.09474
				S6_6682459	6	6682459	0.32311	0.49065
				S6_6682462	6	6682462	0.03919	1.40682
				S6_6682474	6	6682474	0.49852	0.302317
				S6_6682579	6	6682579	0.0113	1.94692
				S6_6683358	6	6683358	0.15043	0.822666
				S6_6683572	6	6683572	0.08095	1.09178
				S6_6683674	6	6683674	0.28802	0.540577
				S6_6683737	6	6683737	0.13246	0.877915
				S6_6683738	6	6683738	0.00725	2.13966
				S6_6683762	6	6683762	0.02313	1.63582
				S6_6683785	6	6683785	0.08374	1.07707
				S6_6683789	6	6683789	0.26431	0.577886
				S6_6683802	6	6683802	0.19732	0.704829
				S6_6683942	6	6683942	0.05182	1.2855
				S6_6684346	6	6684346	0.28901	0.539087
				S6_6684474	6	6684474	0.28901	0.539087
				S6_6684788	6	6684788	0.08622	1.06439
				S6_6684800	6	6684800	0.0862	1.06449
				S6_6684904	6	6684904	0.26431	0.577886
				S6_6684938	6	6684938	0.56479	0.248113
				S6_6684959	6	6684959	0.28901	0.539087
				S6_6685030	6	6685030	0.59918	0.222443
				S6_6685077	6	6685077	0.2401	0.619608
				S6_6685085	6	6685085	0.28528	0.544729
				S6_6685102	6	6685102	0.28901	0.539087
				S6_6685131	6	6685131	0.87156	0.0597027
				S6_6685151	6	6685151	0.28076	0.551665
				S6_6685175	6	6685175	0.49513	0.305281
				S6_6685195	6	6685195	0.61716	0.209602
				S6_6685257	6	6685257	0.00902	2.04479
				S6_6685269	6	6685269	0.30374	0.517498
				S6_6685275	6	6685275	0.08144	1.08916
				S6_6685280	6	6685280	0.0516	1.28735
				S6_6685316	6	6685316	0.00985	2.00656
				S6_6685317	6	6685317	0.08625	1.06424
				S6_6685350	6	6685350	0.00336	2.47366
				S6_6685351	6	6685351	0.00322	2.49214
				S6_6685388	6	6685388	0.01277	1.89381
				S6_6685423	6	6685423	0.01384	1.85886
				S6_6685490	6	6685490	0.00444	2.35262
				S6_6685590	6	6685590	0.56479	0.248113
				S6_6685622	6	6685622	0.03338	1.47651
			Os06g0228732	S6_6687901	6	6687901	0.08568	1.06712
				S6_6687911	6	6687911	0.04	1.39794
				S6_6687942	6	6687942	0.00866	2.06248
				S6_6687949	6	6687949	0.94356	0.0252305
				S6_6687963	6	6687963	0.00533	2.27327
				S6_6687984	6	6687984	0.93455	0.0293975
				S6_6688016	6	6688016	0.26475	0.577164
				S6_6688048	6	6688048	0.08371	1.07722
				S6_6688064	6	6688064	0.01353	1.8687
			Os06g0228800	S6_6691081	6	6691081	0.03067	1.51329
				S6_6691112	6	6691112	0.25369	0.595697
				S6_6691147	6	6691147	0.06784	1.16851
				S6_6691162	6	6691162	0.08929	1.0492
				S6_6691213	6	6691213	0.11723	0.930961
				S6_6691587	6	6691587	0.26431	0.577886
				S6_6691863	6	6691863	0.000367	3.43533
				S6_6691950	6	6691950	0.02873	1.54166
				S6_6692024	6	6692024	0.00282	2.54975
				S6_6692032	6	6692032	0.00468	2.32975
				S6_6692063	6	6692063	0.00555	2.25571
				S6_6692070	6	6692070	0.06635	1.17816
				S6_6692085	6	6692085	0.29253	0.53383
				S6_6692097	6	6692097	0.2854	0.544546
				S6_6692121	6	6692121	0.28551	0.544379
				S6_6692140	6	6692140	0.26354	0.579153
				S6_6692145	6	6692145	0.08305	1.08066
				S6_6692190	6	6692190	0.000346	3.46092
				S6_6692191	6	6692191	0.000439	3.35754
				S6_6692192	6	6692192	0.29134	0.5356
				S6_6692208	6	6692208	0.000827	3.08249
				S6_6692217	6	6692217	0.63876	0.194662
				S6_6692220	6	6692220	0.78583	0.104671
				S6_6692227	6	6692227	0.19057	0.719945
				S6_6692270	6	6692270	0.26578	0.575478
				S6_6692322	6	6692322	0.0012	2.92082
				S6_6692324	6	6692324	0.0861	1.065
				S6_6692641	6	6692641	0.000388	3.41117
				S6_6692803	6	6692803	0.00254	2.59517
				S6_6692974	6	6692974	0.56202	0.250248
				S6_6693136	6	6693136	0.05296	1.27605
				S6_6693152	6	6693152	0.00397	2.40121
				S6_6693163	6	6693163	0.07787	1.10863
				S6_6693203	6	6693203	0.16264	0.788773
				S6_6693205	6	6693205	0.26966	0.569183
				S6_6693222	6	6693222	0.06825	1.1659
				S6_6693225	6	6693225	0.00323	2.4908
				S6_6693226	6	6693226	0.2543	0.594654
				S6_6693257	6	6693257	0.28378	0.547018
				S6_6693281	6	6693281	0.25738	0.589425
				S6_6693336	6	6693336	0.40612	0.391346
				S6_6693337	6	6693337	0.00126	2.89963
				S6_6693376	6	6693376	0.28755	0.541287
				S6_6693398	6	6693398	0.00777	2.10958
				S6_6693487	6	6693487	0.05218	1.2825
				S6_6693507	6	6693507	0.28864	0.539643
				S6_6693516	6	6693516	0.00116	2.93554
				S6_6693535	6	6693535	0.60043	0.221538
				S6_6693536	6	6693536	0.28992	0.537722
				S6_6693608	6	6693608	0.60263	0.219949
				S6_6693643	6	6693643	0.00112	2.95078
				S6_6693711	6	6693711	0.76711	0.115142
				S6_6693727	6	6693727	0.01515	1.81959
				S6_6693802	6	6693802	0.00588	2.23062
				S6_6693826	6	6693826	0.02543	1.59465
				S6_6693836	6	6693836	0.000277	3.55752
				S6_6693838	6	6693838	0.0008	3.09691
				S6_6693844	6	6693844	0.11698	0.931888
				S6_6693914	6	6693914	0.54412	0.264305
				S6_6693946	6	6693946	0.05824	1.23478
				S6_6693947	6	6693947	0.092	1.03621
				S6_6693949	6	6693949	0.20736	0.683275
				S6_6693952	6	6693952	0.00128	2.89279
				S6_6693979	6	6693979	0.05347	1.27189
				S6_6693996	6	6693996	0.0963	1.01637
				S6_6694007	6	6694007	0.000649	3.18776
				S6_6694025	6	6694025	0.000319	3.49621
				S6_6694049	6	6694049	0.2856	0.544242
				S6_6694067	6	6694067	0.12919	0.888771
				S6_6694068	6	6694068	0.11282	0.947614
				S6_6694078	6	6694078	0.00227	2.64397
				S6_6694429	6	6694429	0.01508	1.8216
				S6_6694432	6	6694432	0.01219	1.914
				S6_6694433	6	6694433	0.53169	0.274342
				S6_6694435	6	6694435	0.81398	0.0893863
				S6_6694459	6	6694459	0.45128	0.345554
				S6_6694498	6	6694498	0.000497	3.30364
				S6_6694506	6	6694506	0.71523	0.145554
				S6_6694529	6	6694529	0.000764	3.11691
				S6_6694534	6	6694534	0.28902	0.539072
				S6_6694568	6	6694568	0.28901	0.539087
				S6_6694576	6	6694576	0.28901	0.539087
				S6_6694597	6	6694597	0.05676	1.24596
				S6_6694690	6	6694690	0.11497	0.939415
				S6_6694698	6	6694698	0.000313	3.50446
				S6_6694735	6	6694735	0.000377	3.42366
				S6_6694764	6	6694764	0.03863	1.41308
				S6_6694775	6	6694775	0.12414	0.906088
				S6_6694913	6	6694913	0.000342	3.46597
				S6_6694914	6	6694914	0.88579	0.0526692
				S6_6694925	6	6694925	0.000368	3.43415
				S6_6694955	6	6694955	0.28901	0.539087
			Os06g0228900	S6_6697070	6	6697070	0.000139	3.85699
				S6_6697085	6	6697085	0.26431	0.577886
				S6_6697530	6	6697530	0.000367	3.43533
				S6_6697560	6	6697560	0.28901	0.539087
				S6_6697664	6	6697664	0.000127	3.8962
				S6_6698234	6	6698234	0.56479	0.248113
				S6_6698279	6	6698279	0.000351	3.45469
				S6_6698403	6	6698403	0.28901	0.539087
				S6_6698466	6	6698466	0.000642	3.19246
				S6_6698548	6	6698548	0.04107	1.38648
			Os06g0228950	S6_6699882	6	6699882	0.000726	3.13906
				S6_6700054	6	6700054	0.000383	3.4168
				S6_6700082	6	6700082	0.000379	3.42136
				S6_6700093	6	6700093	0.05676	1.24596
				S6_6700096	6	6700096	0.000414	3.383
				S6_6700752	6	6700752	0.000581	3.23582
			Os06g0229000	S6_6701281	6	6701281	0.55373	0.256702
				S6_6701282	6	6701282	0.61953	0.207938
				S6_6701289	6	6701289	0.54839	0.26091
				S6_6701322	6	6701322	0.79799	0.0980026
				S6_6701326	6	6701326	0.80439	0.0945333
				S6_6701335	6	6701335	0.04721	1.32597
				S6_6701354	6	6701354	0.56154	0.250619
				S6_6701398	6	6701398	0.55131	0.258604
				S6_6701430	6	6701430	0.50578	0.296038
				S6_6701523	6	6701523	0.000973	3.01189
				S6_6701558	6	6701558	0.54839	0.26091
				S6_6701607	6	6701607	0.86876	0.0611002
				S6_6701738	6	6701738	0.56154	0.250619
				S6_6701762	6	6701762	0.56551	0.24756
				S6_6701842	6	6701842	0.48081	0.318027
			Os06g0229066	S6_6702965	6	6702965	0.48213	0.316836
				S6_6703028	6	6703028	0.49142	0.308547
				S6_6703046	6	6703046	0.52454	0.280221
				S6_6703074	6	6703074	0.52194	0.282379
				S6_6703075	6	6703075	0.52194	0.282379
				S6_6703106	6	6703106	0.29246	0.533934
				S6_6703193	6	6703193	0.52642	0.278668
				S6_6703227	6	6703227	0.47537	0.322968
				S6_6703244	6	6703244	0.000671	3.17328
				S6_6703262	6	6703262	0.58642	0.231791
				S6_6703348	6	6703348	0.09293	1.03184
				S6_6703357	6	6703357	0.54715	0.261894
				S6_6703454	6	6703454	0.27817	0.55569
				S6_6703513	6	6703513	0.92919	0.0318955
				S6_6703523	6	6703523	0.28901	0.539087
				S6_6703674	6	6703674	0.54839	0.26091
				S6_6703787	6	6703787	0.000681	3.16685
				S6_6703857	6	6703857	0.05011	1.30008
				S6_6703870	6	6703870	0.55028	0.259416
				S6_6703943	6	6703943	0.55677	0.254324
				S6_6704049	6	6704049	0.5233	0.281249
				S6_6704197	6	6704197	0.57592	0.239638
				S6_6704249	6	6704249	0.53333	0.273004
				S6_6704267	6	6704267	0.53019	0.275568
				S6_6704286	6	6704286	0.52523	0.27965
				S6_6704291	6	6704291	0.54356	0.264753
				S6_6704312	6	6704312	0.54752	0.2616
				S6_6704317	6	6704317	0.54524	0.263412
				S6_6704326	6	6704326	0.54516	0.263476
				S6_6704327	6	6704327	0.54524	0.263412
				S6_6704376	6	6704376	0.70152	0.15396
				S6_6704380	6	6704380	0.0013	2.88606
				S6_6704425	6	6704425	0.54356	0.264753
				S6_6704426	6	6704426	0.54356	0.264753
				S6_6704428	6	6704428	0.54356	0.264753
			Os06g0229200	S6_6716279	6	6716279	0.03836	1.41612
				S6_6716280	6	6716280	0.0862	1.06449
				S6_6716281	6	6716281	0.0862	1.06449
				S6_6716339	6	6716339	0.54847	0.260847
				S6_6716359	6	6716359	0.54839	0.26091
				S6_6716393	6	6716393	0.54674	0.262219
				S6_6716446	6	6716446	0.54839	0.26091
				S6_6716477	6	6716477	0.55491	0.255777
				S6_6716486	6	6716486	0.1538	0.813044
				S6_6716487	6	6716487	0.1538	0.813044
				S6_6716525	6	6716525	0.21275	0.67213
				S6_6716538	6	6716538	3.08e-06	5.51145
				S6_6717475	6	6717475	0.05676	1.24596
				S6_6717745	6	6717745	0.00331	2.48017
				S6_6717768	6	6717768	0.08759	1.05755
				S6_6717813	6	6717813	0.2876	0.541211
				S6_6717849	6	6717849	0.28898	0.539132
				S6_6717918	6	6717918	6.2e-06	5.20761
				S6_6718383	6	6718383	0.0973	1.01189
				S6_6718445	6	6718445	0.28901	0.539087
				S6_6718919	6	6718919	0.000917	3.03763
				S6_6718941	6	6718941	0.08759	1.05755
				S6_6719213	6	6719213	0.07943	1.10002
				S6_6719505	6	6719505	0.05687	1.24512
				S6_6719548	6	6719548	0.58121	0.235667
				S6_6719738	6	6719738	0.0675	1.1707
				S6_6719850	6	6719850	0.09005	1.04552
				S6_6720135	6	6720135	0.54073	0.26702
				S6_6720136	6	6720136	0.10263	0.988726
				S6_6720188	6	6720188	0.60329	0.219474
				S6_6720212	6	6720212	0.53341	0.272939
				S6_6720444	6	6720444	0.54887	0.260531
				S6_6720585	6	6720585	0.05676	1.24596
				S6_6720725	6	6720725	0.00363	2.44009
				S6_6721061	6	6721061	0.28686	0.54233
				S6_6721065	6	6721065	0.06668	1.176
				S6_6721477	6	6721477	0.17295	0.762079
				S6_6721485	6	6721485	0.09695	1.01345
				S6_6721608	6	6721608	0.28901	0.539087
				S6_6721611	6	6721611	0.16236	0.789521
				S6_6721713	6	6721713	0.08759	1.05755
			Os06g0229300	S6_6725391	6	6725391	0.887	0.0520764
				S6_6725393	6	6725393	0.6232	0.205373
				S6_6725630	6	6725630	0.16236	0.789521
				S6_6725810	6	6725810	0.52317	0.281357
				S6_6725841	6	6725841	1.93e-06	5.71444
				S6_6725954	6	6725954	0.27354	0.562979
				S6_6726201	6	6726201	0.16341	0.786721
				S6_6726280	6	6726280	5.36e-06	5.27084
				S6_6726357	6	6726357	0.05495	1.26003
				S6_6726403	6	6726403	0.02911	1.53596
				S6_6726455	6	6726455	0.00806	2.09366
				S6_6726496	6	6726496	5.81e-06	5.23582
				S6_6726532	6	6726532	2.06e-06	5.68613
				S6_6726546	6	6726546	0.05676	1.24596
				S6_6726684	6	6726684	8.3e-06	5.08092
				S6_6726707	6	6726707	0.05676	1.24596
				S6_6726768	6	6726768	0.56857	0.245216
				S6_6726769	6	6726769	0.55752	0.25374
				S6_6726974	6	6726974	4.89e-06	5.31069
				S6_6727065	6	6727065	0.02195	1.65857
				S6_6727111	6	6727111	0.27254	0.56457
				S6_6727138	6	6727138	1.56e-05	4.80688
				S6_6727161	6	6727161	0.10263	0.988726
				S6_6727178	6	6727178	0.05075	1.29456
				S6_6727192	6	6727192	0.16236	0.789521
				S6_6727207	6	6727207	0.03465	1.4603
				S6_6727219	6	6727219	0.04041	1.39351
				S6_6727251	6	6727251	3.38e-05	4.47108
				S6_6727586	6	6727586	4.67e-06	5.33068
				S6_6727840	6	6727840	7.16e-06	5.14509
				S6_6727985	6	6727985	0.16192	0.7907
				S6_6728210	6	6728210	0.0281	1.55129
				S6_6728311	6	6728311	0.154	0.812479
				S6_6728503	6	6728503	0.05676	1.24596
				S6_6728985	6	6728985	0.56192	0.250326
				S6_6729351	6	6729351	0.02835	1.54745
				S6_6729727	6	6729727	0.00765	2.11634
				S6_6729745	6	6729745	0.000131	3.88273
				S6_6729876	6	6729876	0.08756	1.05769
				S6_6729983	6	6729983	0.55966	0.252076
				S6_6730238	6	6730238	6.58e-06	5.18177
				S6_6730257	6	6730257	0.03106	1.5078
				S6_6730368	6	6730368	0.03222	1.49187
				S6_6730402	6	6730402	0.29043	0.536959
				S6_6730413	6	6730413	0.02362	1.62672
				S6_6730461	6	6730461	0.18428	0.734522
				S6_6730577	6	6730577	0.29495	0.530252
				S6_6730644	6	6730644	0.30544	0.515074
				S6_6731466	6	6731466	0.00237	2.62525
				S6_6731483	6	6731483	0.19918	0.700754
				S6_6731532	6	6731532	0.41392	0.383084
				S6_6731634	6	6731634	0.08668	1.06208
				S6_6731643	6	6731643	0.55601	0.254917
				S6_6731644	6	6731644	0.00279	2.5544
				S6_6731713	6	6731713	0.19788	0.703598
				S6_6731752	6	6731752	0.01626	1.78888
				S6_6731758	6	6731758	0.52583	0.279155
				S6_6731759	6	6731759	0.56424	0.248536
				S6_6731760	6	6731760	0.52583	0.279155
				S6_6731900	6	6731900	0.05676	1.24596
				S6_6732092	6	6732092	0.08759	1.05755
				S6_6732189	6	6732189	0.02915	1.53536
				S6_6732469	6	6732469	0.05411	1.26672
				S6_6732847	6	6732847	0.27405	0.56217
				S6_6732897	6	6732897	0.16236	0.789521
				S6_6732952	6	6732952	0.05834	1.23403
				S6_6733022	6	6733022	0.000214	3.66959
				S6_6733050	6	6733050	3.86e-05	4.41341
				S6_6733142	6	6733142	7.1e-06	5.14874
				S6_6733314	6	6733314	0.02759	1.55925
				S6_6733351	6	6733351	3.18e-06	5.49757
				S6_6733705	6	6733705	0.00124	2.90658
				S6_6733760	6	6733760	0.02546	1.59414
				S6_6734218	6	6734218	0.07635	1.11719
				S6_6734246	6	6734246	0.02846	1.54577
			Os06g0229400	S6_6736148	6	6736148	0.02897	1.53805
				S6_6736414	6	6736414	0.02986	1.52491
				S6_6736418	6	6736418	8.97e-05	4.04721
				S6_6736478	6	6736478	0.000383	3.4168
				S6_6736498	6	6736498	0.10194	0.991655
				S6_6736507	6	6736507	0.09255	1.03362
				S6_6736508	6	6736508	0.16377	0.785766
				S6_6736531	6	6736531	0.00113	2.94692
				S6_6736541	6	6736541	0.00202	2.69465
				S6_6736617	6	6736617	0.00103	2.98716
				S6_6736653	6	6736653	0.93813	0.027737
				S6_6736660	6	6736660	0.00164	2.78516
				S6_6736680	6	6736680	0.71178	0.147654
				S6_6736686	6	6736686	0.71615	0.144996
				S6_6736749	6	6736749	0.48283	0.316206
				S6_6736754	6	6736754	0.00567	2.24642
				S6_6736817	6	6736817	0.07962	1.09898
				S6_6736900	6	6736900	0.02717	1.56591
				S6_6737291	6	6737291	0.000165	3.78252
			Os06g0229500	S6_6738753	6	6738753	0.08374	1.07707
				S6_6738769	6	6738769	0.27405	0.56217
				S6_6738785	6	6738785	0.02614	1.58269
				S6_6738790	6	6738790	0.18841	0.724896
				S6_6738798	6	6738798	0.18664	0.728995
				S6_6738826	6	6738826	0.08264	1.08281
				S6_6738884	6	6738884	0.00244	2.61261
				S6_6738885	6	6738885	0.00263	2.58004
				S6_6738915	6	6738915	0.00355	2.44977
				S6_6738993	6	6738993	0.16236	0.789521
				S6_6739028	6	6739028	0.08374	1.07707
				S6_6739038	6	6739038	0.56479	0.248113
			Os06g0229700	S6_6744469	6	6744469	0.47646	0.321974
				S6_6744628	6	6744628	0.18841	0.724896
				S6_6744653	6	6744653	0.39311	0.405486
				S6_6744813	6	6744813	0.17265	0.762833
				S6_6744845	6	6744845	0.16236	0.789521
			Os06g0229800 (ALK)	S6_6748443	6	6748443	0.00789	2.10292
				S6_6748726	6	6748726	0.79611	0.0990269
				S6_6748824	6	6748824	0.12251	0.911828
				S6_6748933	6	6748933	0.16205	0.790351
				S6_6748972	6	6748972	0.01341	1.87257
				S6_6749017	6	6749017	0.14773	0.830531
				S6_6749038	6	6749038	0.86597	0.0624972
				S6_6749076	6	6749076	0.02732	1.56352
				S6_6749313	6	6749313	0.16236	0.789521
				S6_6749376	6	6749376	0.36111	0.44236
				S6_6749538	6	6749538	0.59767	0.223539
				S6_6750057	6	6750057	0.16236	0.789521
				S6_6750251	6	6750251	0.27403	0.562202
				S6_6750286	6	6750286	0.05245	1.28025
				S6_6750320	6	6750320	0.01228	1.9108
				S6_6750349	6	6750349	0.01499	1.8242
				S6_6750358	6	6750358	0.01499	1.8242
				S6_6750382	6	6750382	0.75131	0.124181
				S6_6750385	6	6750385	0.59767	0.223539
				S6_6750386	6	6750386	0.06121	1.21318
[truncated: 681 more rows]

## Sheet: Table S3
Supplementary Table S3. Gene-based association analysis result of qAC3
QTL	Trait	Env	Gen	SNP a	Chr	Pos	p	-LOG10(p)
qAC3	AC	SY	Os03g0798900	S3_33302289	3	33302289	0.10892	0.962892
				S3_33302524	3	33302524	0.20543	0.687336
				S3_33302562	3	33302562	0.98161	0.00806103
				S3_33302726	3	33302726	0.10893	0.962852
				S3_33302738	3	33302738	0.10893	0.962852
				S3_33303141	3	33303141	0.10873	0.963651
				S3_33303282	3	33303282	0.11078	0.955539
				S3_33303321	3	33303321	0.6179	0.209082
				S3_33303407	3	33303407	0.11893	0.924709
				S3_33303578	3	33303578	0.34241	0.465454
				S3_33303995	3	33303995	0.08306	1.08061
			Os03g0799000	S3_33304565	3	33304565	0.24315	0.614126
				S3_33304822	3	33304822	0.52255	0.281872
				S3_33305311	3	33305311	0.28849	0.539869
				S3_33305358	3	33305358	0.04802	1.31858
				S3_33305676	3	33305676	0.44922	0.347541
				S3_33305738	3	33305738	0.04469	1.34979
				S3_33305770	3	33305770	0.78414	0.105606
				S3_33305874	3	33305874	0.13014	0.885589
			Os03g0799100	S3_33310503	3	33310503	0.02493	1.60328
				S3_33310545	3	33310545	0.05032	1.29826
				S3_33310706	3	33310706	0.03631	1.43997
				S3_33310795	3	33310795	0.46824	0.329531
				S3_33310797	3	33310797	0.47302	0.32512
				S3_33310800	3	33310800	0.03055	1.51499
				S3_33310803	3	33310803	0.90193	0.0448272
				S3_33310811	3	33310811	0.26278	0.580408
				S3_33310955	3	33310955	0.45093	0.345891
				S3_33311153	3	33311153	0.48771	0.311838
				S3_33311241	3	33311241	0.02872	1.54182
				S3_33311653	3	33311653	0.01471	1.83239
				S3_33311808	3	33311808	0.04895	1.31025
				S3_33311907	3	33311907	0.04145	1.38248
				S3_33312267	3	33312267	0.0071	2.14874
				S3_33312351	3	33312351	0.24014	0.619535
				S3_33312503	3	33312503	0.01578	1.80189
				S3_33312726	3	33312726	0.10955	0.960388
				S3_33313175	3	33313175	0.6334	0.198322
				S3_33313409	3	33313409	0.0412	1.3851
				S3_33313573	3	33313573	0.02191	1.65936
				S3_33313752	3	33313752	0.05084	1.29379
				S3_33313775	3	33313775	0.25436	0.594551
				S3_33314213	3	33314213	0.29067	0.5366
				S3_33314215	3	33314215	0.20041	0.698081
				S3_33314473	3	33314473	0.0378	1.42251
				S3_33314879	3	33314879	0.11082	0.955382
			Os03g0799200	S3_33315926	3	33315926	0.83657	0.0774977
				S3_33315964	3	33315964	0.04505	1.34631
				S3_33316107	3	33316107	0.1012	0.994819
				S3_33316399	3	33316399	0.27857	0.555066
				S3_33316609	3	33316609	0.02681	1.5717
				S3_33316785	3	33316785	0.14099	0.850812
				S3_33316882	3	33316882	0.1092	0.961777
				S3_33316886	3	33316886	0.24456	0.611615
				S3_33317057	3	33317057	0.24209	0.616023
				S3_33317082	3	33317082	0.04119	1.38521
				S3_33317161	3	33317161	0.24467	0.611419
				S3_33317283	3	33317283	0.0527	1.27819
				S3_33317560	3	33317560	0.1639	0.785421
				S3_33317580	3	33317580	0.25476	0.593869
				S3_33317804	3	33317804	0.02842	1.54638
				S3_33317815	3	33317815	0.03915	1.40727
				S3_33317830	3	33317830	0.02842	1.54638
				S3_33317939	3	33317939	0.0378	1.42251
				S3_33318119	3	33318119	0.01415	1.84924
				S3_33318506	3	33318506	0.01592	1.79806
				S3_33318829	3	33318829	0.14635	0.834607
				S3_33318835	3	33318835	0.14493	0.838842
				S3_33319345	3	33319345	0.46523	0.332332
			Os03g0799300	S3_33321026	3	33321026	0.39159	0.407168
				S3_33321103	3	33321103	0.07107	1.14831
				S3_33321466	3	33321466	0.14763	0.830825
				S3_33321513	3	33321513	0.41157	0.385556
			Os03g0799350	S3_33322914	3	33322914	0.02779	1.55611
				S3_33323045	3	33323045	0.02347	1.62949
				S3_33323127	3	33323127	0.14124	0.850042
			Os03g0799400	S3_33324353	3	33324353	0.66915	0.174477
				S3_33324484	3	33324484	0.6934	0.159016
			Os03g0799500	S3_33325156	3	33325156	0.32181	0.4924
				S3_33325884	3	33325884	0.0102	1.9914
				S3_33326199	3	33326199	0.45858	0.338585
				S3_33326687	3	33326687	0.21164	0.674402
				S3_33326795	3	33326795	0.32598	0.486809
				S3_33326968	3	33326968	0.01032	1.98632
			Os03g0799600	S3_33328696	3	33328696	0.39406	0.404438
				S3_33328856	3	33328856	0.33931	0.469403
				S3_33328866	3	33328866	0.01067	1.97184
				S3_33328890	3	33328890	0.68572	0.163853
				S3_33329216	3	33329216	0.46543	0.332146
				S3_33329262	3	33329262	0.16348	0.786535
				S3_33329484	3	33329484	0.14688	0.833037
				S3_33329486	3	33329486	0.66581	0.17665
				S3_33329555	3	33329555	0.57818	0.237937
				S3_33329567	3	33329567	0.57028	0.243912
				S3_33329936	3	33329936	0.66581	0.17665
				S3_33330087	3	33330087	0.36717	0.435133
				S3_33330233	3	33330233	0.67643	0.169777
				S3_33330399	3	33330399	0.64252	0.192113
				S3_33330418	3	33330418	0.01068	1.97143
				S3_33330683	3	33330683	0.65367	0.184641
				S3_33330713	3	33330713	0.32029	0.494457
				S3_33330790	3	33330790	0.01032	1.98632
				S3_33330950	3	33330950	0.65625	0.182931
				S3_33331230	3	33331230	0.73399	0.13431
				S3_33331268	3	33331268	0.14226	0.846917
				S3_33331460	3	33331460	0.14075	0.851552
				S3_33331708	3	33331708	0.17067	0.767843
				S3_33331713	3	33331713	0.17067	0.767843
				S3_33332214	3	33332214	0.01032	1.98632
				S3_33332222	3	33332222	0.14954	0.825243
				S3_33332237	3	33332237	0.42498	0.371632
				S3_33332548	3	33332548	0.67778	0.168911
				S3_33332953	3	33332953	0.66775	0.175386
				S3_33333183	3	33333183	0.01188	1.92518
			Os03g0799700	S3_33334656	3	33334656	0.28334	0.547692
				S3_33334720	3	33334720	0.00956	2.01954
				S3_33335125	3	33335125	0.01016	1.99311
				S3_33335191	3	33335191	0.32085	0.493698
				S3_33335313	3	33335313	0.65443	0.184137
				S3_33335857	3	33335857	0.00997	2.0013
				S3_33335942	3	33335942	0.70428	0.152255
				S3_33335946	3	33335946	0.13239	0.878145
				S3_33336043	3	33336043	0.01067	1.97184
				S3_33336165	3	33336165	0.00747	2.12668
				S3_33336380	3	33336380	0.13993	0.854089
				S3_33336813	3	33336813	0.70722	0.150445
				S3_33336814	3	33336814	0.70722	0.150445
				S3_33336841	3	33336841	0.15093	0.821224
				S3_33337018	3	33337018	0.32594	0.486862
				S3_33337125	3	33337125	0.07252	1.13954
				S3_33337497	3	33337497	0.7079	0.150028
				S3_33337844	3	33337844	0.01032	1.98632
				S3_33338365	3	33338365	0.01057	1.97593
			Os03g0799801	S3_33339148	3	33339148	0.01002	1.99913
				S3_33339211	3	33339211	0.01025	1.98928
				S3_33339604	3	33339604	0.47001	0.327893
				S3_33339681	3	33339681	0.01155	1.93742
			Os03g0799900	S3_33346597	3	33346597	0.48086	0.317981
				S3_33346674	3	33346674	0.11317	0.946269
				S3_33346844	3	33346844	0.10718	0.969886
				S3_33347119	3	33347119	0.1055	0.976748
				S3_33347217	3	33347217	0.6887	0.16197
				S3_33347330	3	33347330	0.01067	1.97184
				S3_33347347	3	33347347	0.09765	1.01033
				S3_33347499	3	33347499	0.01008	1.99654
				S3_33347516	3	33347516	0.08055	1.09393
				S3_33347518	3	33347518	0.103	0.987163
				S3_33347693	3	33347693	0.21324	0.671131
				S3_33347738	3	33347738	0.6393	0.194295
				S3_33347784	3	33347784	0.10696	0.970779
				S3_33348176	3	33348176	0.09513	1.02168
				S3_33348258	3	33348258	0.01067	1.97184
				S3_33348845	3	33348845	0.64733	0.188874
				S3_33349056	3	33349056	0.63715	0.195758
				S3_33349143	3	33349143	0.23552	0.627972
				S3_33349289	3	33349289	0.09267	1.03306
				S3_33349390	3	33349390	0.10158	0.993192
				S3_33349537	3	33349537	0.68361	0.165192
				S3_33349586	3	33349586	0.09392	1.02724
				S3_33349886	3	33349886	0.01067	1.97184
				S3_33349922	3	33349922	0.1054	0.977159
			Os03g0800000	S3_33360863	3	33360863	0.19369	0.712893
				S3_33360944	3	33360944	0.08269	1.08255
				S3_33361052	3	33361052	0.21362	0.670358
				S3_33361073	3	33361073	0.01067	1.97184
				S3_33361214	3	33361214	0.14294	0.844846
				S3_33361289	3	33361289	0.16438	0.784151
				S3_33361469	3	33361469	0.20304	0.692418
				S3_33361622	3	33361622	0.19529	0.70932
				S3_33361859	3	33361859	0.14014	0.853438
				S3_33361970	3	33361970	0.22634	0.645239
				S3_33362034	3	33362034	0.21468	0.668208
				S3_33362038	3	33362038	0.15799	0.80137
				S3_33362083	3	33362083	0.15215	0.817728
				S3_33362122	3	33362122	0.09724	1.01216
				S3_33362152	3	33362152	0.24508	0.610692
				S3_33362162	3	33362162	0.15964	0.796858
				S3_33362281	3	33362281	0.4496	0.347174
			Os03g0800050	S3_33364054	3	33364054	0.16076	0.793822
				S3_33364068	3	33364068	0.76959	0.113741
				S3_33364070	3	33364070	0.00283	2.54821
				S3_33364279	3	33364279	0.27231	0.564936
				S3_33364635	3	33364635	0.00295	2.53018
				S3_33364828	3	33364828	0.10943	0.960864
				S3_33365649	3	33365649	0.0152	1.81816
				S3_33365787	3	33365787	0.21892	0.659715
				S3_33366778	3	33366778	0.1757	0.755228
				S3_33367024	3	33367024	0.00296	2.52871
				S3_33367454	3	33367454	0.15318	0.814798
				S3_33367582	3	33367582	0.15597	0.806959
				S3_33368046	3	33368046	0.21436	0.668856
				S3_33368258	3	33368258	0.38506	0.414472
				S3_33368290	3	33368290	0.21425	0.669079
				S3_33368507	3	33368507	0.00898	2.04672
				S3_33368543	3	33368543	0.39387	0.404647
				S3_33368837	3	33368837	0.51327	0.289654
				S3_33369904	3	33369904	0.17851	0.748337
				S3_33369955	3	33369955	0.16708	0.777076
			Os03g0800200	S3_33371406	3	33371406	0.19169	0.717401
				S3_33371428	3	33371428	0.20751	0.682961
				S3_33371520	3	33371520	0.22442	0.648938
				S3_33371764	3	33371764	0.99944	0.000243273
				S3_33371894	3	33371894	0.01093	1.96138
				S3_33372038	3	33372038	0.12031	0.919698
				S3_33372055	3	33372055	0.21527	0.667016
				S3_33372182	3	33372182	0.19369	0.712893
				S3_33372319	3	33372319	0.11726	0.93085
				S3_33372377	3	33372377	0.11948	0.922705
				S3_33373034	3	33373034	0.19529	0.70932
				S3_33373229	3	33373229	0.21123	0.675244
				S3_33373279	3	33373279	0.01167	1.93293
				S3_33373702	3	33373702	0.20683	0.684386
				S3_33373835	3	33373835	0.19886	0.701453
				S3_33373901	3	33373901	0.19369	0.712893
				S3_33374101	3	33374101	0.14629	0.834785
				S3_33374104	3	33374104	0.2109	0.675923
				S3_33375338	3	33375338	0.00296	2.52871
				S3_33375339	3	33375339	0.161	0.793174
				S3_33375346	3	33375346	0.4642	0.333295
				S3_33375689	3	33375689	0.00296	2.52871
				S3_33375800	3	33375800	0.28257	0.548874
				S3_33375814	3	33375814	0.24836	0.604918
				S3_33375817	3	33375817	0.34167	0.466393
				S3_33376052	3	33376052	0.19369	0.712893
				S3_33376068	3	33376068	0.34492	0.462282
				S3_33376343	3	33376343	0.00296	2.52871
				S3_33376508	3	33376508	0.16124	0.792527
				S3_33376509	3	33376509	0.17025	0.768913
				S3_33376945	3	33376945	0.01067	1.97184
				S3_33377033	3	33377033	0.35674	0.447648
				S3_33377041	3	33377041	0.19038	0.720379
				S3_33377147	3	33377147	0.51134	0.29129
				S3_33377437	3	33377437	0.00628	2.20204
				S3_33377467	3	33377467	0.36789	0.434282
				S3_33377744	3	33377744	0.13314	0.875691
				S3_33377952	3	33377952	0.24747	0.606477
				S3_33378027	3	33378027	0.39694	0.401275
				S3_33378068	3	33378068	0.20232	0.693961
				S3_33378093	3	33378093	0.28082	0.551572
				S3_33378147	3	33378147	0.00296	2.52871
				S3_33378251	3	33378251	0.18234	0.739118
				S3_33378450	3	33378450	0.19109	0.718762
				S3_33378480	3	33378480	0.2216	0.65443
				S3_33378558	3	33378558	0.0029	2.5376
				S3_33378587	3	33378587	0.18153	0.741052
				S3_33378616	3	33378616	0.00296	2.52871
				S3_33378619	3	33378619	0.12143	0.915674
				S3_33378675	3	33378675	0.18271	0.738238
				S3_33378719	3	33378719	0.21626	0.665024
				S3_33378984	3	33378984	0.01067	1.97184
				S3_33379017	3	33379017	0.161	0.793174
				S3_33379519	3	33379519	0.20791	0.682125
				S3_33379724	3	33379724	0.12775	0.893639
				S3_33379743	3	33379743	0.43883	0.357704
				S3_33379744	3	33379744	0.42374	0.372901
				S3_33379826	3	33379826	0.01111	1.95429
				S3_33379951	3	33379951	0.16397	0.785236
				S3_33379996	3	33379996	0.68074	0.167019
			Os03g0800400	S3_33385236	3	33385236	0.14055	0.852169
				S3_33385371	3	33385371	0.01067	1.97184
				S3_33385700	3	33385700	0.01067	1.97184
				S3_33385835	3	33385835	0.21704	0.66346
				S3_33386000	3	33386000	0.15172	0.818957
				S3_33386179	3	33386179	0.0873	1.05899
				S3_33386469	3	33386469	0.18079	0.742826
				S3_33386776	3	33386776	0.01067	1.97184
				S3_33386947	3	33386947	0.21704	0.66346
				S3_33387027	3	33387027	0.01113	1.9535
				S3_33387133	3	33387133	0.22844	0.641228
			Os03g0800500	S3_33388115	3	33388115	0.09781	1.00962
				S3_33388823	3	33388823	0.36307	0.44001
				S3_33388991	3	33388991	0.25192	0.598737
				S3_33389584	3	33389584	0.59199	0.227686
				S3_33389767	3	33389767	0.36543	0.437196
				S3_33390119	3	33390119	0.34492	0.462282
				S3_33390315	3	33390315	0.0105	1.97881
				S3_33390752	3	33390752	0.42491	0.371703
				S3_33390910	3	33390910	0.3631	0.439974
				S3_33390941	3	33390941	0.1416	0.848937
			Os03g0800700	S3_33392032	3	33392032	0.19962	0.699796
				S3_33392571	3	33392571	0.14229	0.846826
				S3_33392629	3	33392629	0.13694	0.86347
				S3_33393289	3	33393289	0.56631	0.246946
				S3_33393322	3	33393322	0.36453	0.438267
				S3_33393546	3	33393546	0.00408	2.38934
			Os03g0800800	S3_33394265	3	33394265	0.20088	0.697063
				S3_33394303	3	33394303	0.2153	0.666956
				S3_33394432	3	33394432	0.01067	1.97184
				S3_33394561	3	33394561	0.10648	0.972732
				S3_33395072	3	33395072	0.00817	2.08778
				S3_33395150	3	33395150	0.08458	1.07273
				S3_33395156	3	33395156	0.20045	0.697994
				S3_33395360	3	33395360	0.52823	0.277177
				S3_33395566	3	33395566	0.19521	0.709498
				S3_33395964	3	33395964	0.53	0.275724
				S3_33396288	3	33396288	0.1056	0.976336
				S3_33396368	3	33396368	0.18866	0.72432
				S3_33396430	3	33396430	0.21482	0.667925
				S3_33396439	3	33396439	0.21255	0.672539
				S3_33396588	3	33396588	0.03528	1.45247
				S3_33397950	3	33397950	0.20853	0.680831
				S3_33398006	3	33398006	0.18941	0.722597
				S3_33398259	3	33398259	0.18833	0.72508
				S3_33398363	3	33398363	0.21569	0.66617
				S3_33399512	3	33399512	0.1874	0.72723
				S3_33399701	3	33399701	0.20282	0.692889
				S3_33400288	3	33400288	0.21159	0.674505
				S3_33401185	3	33401185	0.01076	1.96819
			Os03g0800900	S3_33402618	3	33402618	0.08953	1.04803
				S3_33403494	3	33403494	0.18831	0.725127
				S3_33403966	3	33403966	0.14229	0.846826
				S3_33404129	3	33404129	0.14886	0.827222
				S3_33404261	3	33404261	0.14229	0.846826
				S3_33404291	3	33404291	0.14189	0.848048
				S3_33404298	3	33404298	0.20323	0.692012
				S3_33404755	3	33404755	0.15495	0.809808
				S3_33404789	3	33404789	0.3366	0.472886
			Os03g0801000	S3_33406508	3	33406508	0.34183	0.46619
				S3_33406555	3	33406555	0.59042	0.228839
				S3_33406599	3	33406599	0.81339	0.0897012
				S3_33406604	3	33406604	0.09015	1.04503
				S3_33406707	3	33406707	0.24372	0.613109
				S3_33406710	3	33406710	0.16739	0.77627
				S3_33406728	3	33406728	0.12354	0.908192
				S3_33406750	3	33406750	0.49228	0.307788
				S3_33406773	3	33406773	0.77757	0.109261
				S3_33406827	3	33406827	0.52972	0.275954
				S3_33406845	3	33406845	0.69295	0.159298
				S3_33407067	3	33407067	0.60358	0.219265
				S3_33407166	3	33407166	0.60054	0.221458
				S3_33407173	3	33407173	0.85684	0.0671003
				S3_33407248	3	33407248	0.10371	0.984179
			Os03g0801300	S3_33418615	3	33418615	0.12187	0.914103
				S3_33418623	3	33418623	0.2312	0.636012
				S3_33418635	3	33418635	0.89547	0.047949
				S3_33418658	3	33418658	0.77738	0.109367
				S3_33418671	3	33418671	0.75501	0.122047
				S3_33418673	3	33418673	0.89953	0.0459843
				S3_33418679	3	33418679	0.21637	0.664803
				S3_33418697	3	33418697	0.31007	0.50854
				S3_33418700	3	33418700	0.58138	0.23554
				S3_33418719	3	33418719	0.42526	0.371345
				S3_33418748	3	33418748	0.25132	0.599773
				S3_33418749	3	33418749	0.15096	0.821138
				S3_33418753	3	33418753	0.22703	0.643917
				S3_33418755	3	33418755	0.21942	0.658724
				S3_33418787	3	33418787	0.11011	0.958173
				S3_33418838	3	33418838	0.0486	1.31336
				S3_33418841	3	33418841	0.4135	0.383524
				S3_33418851	3	33418851	0.31687	0.499119
				S3_33418904	3	33418904	0.01535	1.81389
				S3_33418917	3	33418917	0.0112	1.95078
				S3_33418918	3	33418918	0.07492	1.1254
				S3_33418929	3	33418929	0.08177	1.08741
				S3_33418967	3	33418967	0.16376	0.785792
				S3_33418971	3	33418971	0.01274	1.89483
				S3_33418980	3	33418980	0.54973	0.259851
				S3_33419055	3	33419055	0.72159	0.141709
				S3_33419097	3	33419097	0.71071	0.148308
				S3_33419172	3	33419172	0.16854	0.773297
				S3_33419209	3	33419209	0.41405	0.382947
				S3_33419218	3	33419218	0.07506	1.12459
				S3_33419274	3	33419274	0.06548	1.18389
			Os03g0801500	S3_33421671	3	33421671	0.30746	0.512211
				S3_33421672	3	33421672	0.30746	0.512211
				S3_33421833	3	33421833	0.36524	0.437422
				S3_33421936	3	33421936	0.10432	0.981632
			Os03g0801600	S3_33425059	3	33425059	0.23976	0.620223
				S3_33425722	3	33425722	0.23682	0.625582
				S3_33425763	3	33425763	0.24925	0.603365
				S3_33425812	3	33425812	0.27573	0.559516
				S3_33425977	3	33425977	0.24632	0.6085
				S3_33426020	3	33426020	0.24179	0.616562
				S3_33426139	3	33426139	0.27206	0.565335
				S3_33426184	3	33426184	0.23931	0.621039
				S3_33426195	3	33426195	0.0024	2.61979
				S3_33426848	3	33426848	0.25295	0.596965
				S3_33426923	3	33426923	0.00247	2.6073
				S3_33427136	3	33427136	0.24179	0.616562
				S3_33427241	3	33427241	0.02426	1.61511
				S3_33427302	3	33427302	0.23965	0.620423
				S3_33427561	3	33427561	0.24659	0.608025
				S3_33427912	3	33427912	0.24179	0.616562
				S3_33427941	3	33427941	0.23496	0.629006
				S3_33428044	3	33428044	0.00283	2.54821
				S3_33428171	3	33428171	0.22846	0.64119
				S3_33428317	3	33428317	0.25213	0.598375
				S3_33428337	3	33428337	0.32826	0.483782
				S3_33428649	3	33428649	0.24032	0.61921
				S3_33428864	3	33428864	0.14596	0.835766
				S3_33429062	3	33429062	0.25346	0.596091
				S3_33429091	3	33429091	0.19647	0.706704
				S3_33429117	3	33429117	0.10424	0.981966
				S3_33429546	3	33429546	0.00249	2.6038
				S3_33429624	3	33429624	0.26906	0.570151
				S3_33429657	3	33429657	0.27384	0.562503
				S3_33429963	3	33429963	0.28124	0.550923
				S3_33430172	3	33430172	0.27419	0.561948
				S3_33430782	3	33430782	0.00269	2.57025
				S3_33430884	3	33430884	0.00324	2.48945
				S3_33430907	3	33430907	0.00304	2.51713
				S3_33431281	3	33431281	0.23682	0.625582
				S3_33431414	3	33431414	0.24474	0.611295
				S3_33431508	3	33431508	0.21534	0.666875
				S3_33431773	3	33431773	0.2438	0.612966
				S3_33432093	3	33432093	0.24399	0.612628
				S3_33432181	3	33432181	0.00247	2.6073
				S3_33432744	3	33432744	0.25853	0.587489
				S3_33433024	3	33433024	0.22333	0.651053
			Os03g0801700	S3_33433409	3	33433409	0.23436	0.630117
				S3_33433877	3	33433877	0.10301	0.987121
				S3_33433986	3	33433986	0.24991	0.602216
				S3_33434041	3	33434041	0.23794	0.623533
				S3_33434141	3	33434141	0.00247	2.6073
				S3_33434308	3	33434308	0.000822	3.08513
				S3_33434713	3	33434713	0.24083	0.618289
				S3_33434743	3	33434743	0.00247	2.6073
				S3_33435167	3	33435167	0.000552	3.25806
				S3_33435279	3	33435279	0.15608	0.806653
				S3_33435506	3	33435506	0.09788	1.00931
				S3_33435511	3	33435511	0.000551	3.25885
				S3_33435523	3	33435523	0.17095	0.767131
				S3_33435562	3	33435562	0.000555	3.25571
				S3_33435720	3	33435720	0.23133	0.635768
				S3_33435838	3	33435838	0.00163	2.78781
				S3_33435899	3	33435899	0.18055	0.743403
				S3_33435927	3	33435927	0.18055	0.743403
				S3_33436258	3	33436258	0.28079	0.551618
				S3_33436338	3	33436338	0.00247	2.6073
			Os03g0801800	S3_33437819	3	33437819	0.00241	2.61798
				S3_33437949	3	33437949	0.00247	2.6073
				S3_33438336	3	33438336	0.2585	0.587539
				S3_33438411	3	33438411	0.23975	0.620241
				S3_33438686	3	33438686	0.000931	3.03105
				S3_33438953	3	33438953	0.24607	0.608941
				S3_33439024	3	33439024	0.24083	0.618289
				S3_33439260	3	33439260	0.24536	0.610196
				S3_33439267	3	33439267	0.24536	0.610196
				S3_33439363	3	33439363	0.28369	0.547156
				S3_33439632	3	33439632	0.23331	0.632067
				S3_33440005	3	33440005	0.21956	0.658447
				S3_33440233	3	33440233	0.23826	0.622949
				S3_33440412	3	33440412	0.24443	0.611845
				S3_33440739	3	33440739	0.27768	0.556455
				S3_33440740	3	33440740	0.24179	0.616562
				S3_33441009	3	33441009	0.09589	1.01823
				S3_33441219	3	33441219	0.00154	2.81248
				S3_33441257	3	33441257	0.23791	0.623587
				S3_33441782	3	33441782	0.00026	3.58503
				S3_33441960	3	33441960	0.25071	0.600828
				S3_33442041	3	33442041	0.24536	0.610196
				S3_33442248	3	33442248	0.28604	0.543573
				S3_33442366	3	33442366	0.31107	0.507142
				S3_33442406	3	33442406	0.00149	2.82681
				S3_33442611	3	33442611	0.76491	0.11639
				S3_33442655	3	33442655	0.69282	0.15938
				S3_33442834	3	33442834	0.35197	0.453494
				S3_33442862	3	33442862	0.00853	2.06905
				S3_33443320	3	33443320	0.17582	0.754932
				S3_33443391	3	33443391	0.63615	0.19644
				S3_33443538	3	33443538	0.29115	0.535883
				S3_33443623	3	33443623	0.24179	0.616562
				S3_33443921	3	33443921	0.26531	0.576246
				S3_33444457	3	33444457	0.00247	2.6073
				S3_33444741	3	33444741	0.23436	0.630117
				S3_33444913	3	33444913	0.17051	0.76825
			Os03g0801900	S3_33453476	3	33453476	0.06529	1.18515
				S3_33454076	3	33454076	0.46348	0.333969
				S3_33454260	3	33454260	0.01474	1.8315
				S3_33454302	3	33454302	0.58342	0.234019
				S3_33454419	3	33454419	0.00011	3.95861
				S3_33454440	3	33454440	0.2126	0.672437
				S3_33454629	3	33454629	0.28021	0.552516
				S3_33454874	3	33454874	0.32751	0.484775
				S3_33455023	3	33455023	0.10488	0.979307
				S3_33455053	3	33455053	0.000124	3.90658
				S3_33455173	3	33455173	0.23913	0.621366
				S3_33455611	3	33455611	0.05111	1.29149
				S3_33455656	3	33455656	0.000126	3.89963
				S3_33456064	3	33456064	0.000124	3.90658
				S3_33456095	3	33456095	0.000124	3.90658
				S3_33456347	3	33456347	0.17395	0.759576
				S3_33456657	3	33456657	0.20383	0.690732
				S3_33456670	3	33456670	0.05178	1.28584
				S3_33456751	3	33456751	0.37443	0.426629
				S3_33456762	3	33456762	0.27573	0.559516
			Os03g0802050	S3_33462703	3	33462703	1.74e-08	7.75945
				S3_33462766	3	33462766	0.000177	3.75203
				S3_33462840	3	33462840	1.73e-08	7.76195
				S3_33463370	3	33463370	4.03e-09	8.39469
				S3_33463392	3	33463392	0.000196	3.70774
				S3_33463481	3	33463481	1.06e-05	4.97469
				S3_33463611	3	33463611	0.00196	2.70774
				S3_33463705	3	33463705	0.8125	0.0901766
				S3_33463707	3	33463707	0.00112	2.95078
				S3_33463730	3	33463730	6.37e-08	7.19586
				S3_33463849	3	33463849	3.85e-07	6.41454
				S3_33463868	3	33463868	0.69891	0.155579
				S3_33463870	3	33463870	1.79e-06	5.74715
				S3_33463921	3	33463921	0.77557	0.110379
				S3_33463940	3	33463940	1.4e-05	4.85387
				S3_33463974	3	33463974	0.000268	3.57187
				S3_33464049	3	33464049	0.60701	0.216804
				S3_33464071	3	33464071	0.24906	0.603696
				S3_33464167	3	33464167	0.09795	1.009
				S3_33464211	3	33464211	0.0022	2.65758
				S3_33464265	3	33464265	0.20737	0.683254
				S3_33464324	3	33464324	5.33e-09	8.27327
				S3_33464456	3	33464456	3.44e-07	6.46344
				S3_33464510	3	33464510	0.00017	3.76955
				S3_33464512	3	33464512	7.7e-05	4.11351
				S3_33464559	3	33464559	0.00105	2.97881
				S3_33464594	3	33464594	0.000796	3.09909
				S3_33464726	3	33464726	0.000632	3.19928
				S3_33464833	3	33464833	5.11e-08	7.29158
				S3_33464849	3	33464849	0.40509	0.392448
			Os03g0802000	S3_33465355	3	33465355	0.000185	3.73283
				S3_33465593	3	33465593	2.36e-05	4.62709
				S3_33465635	3	33465635	0.000179	3.74715
			Os03g0802100	S3_33466019	3	33466019	0.000161	3.79317
				S3_33466106	3	33466106	0.24325	0.613947
				S3_33466202	3	33466202	0.000124	3.90658
				S3_33466205	3	33466205	0.21824	0.661066
				S3_33467534	3	33467534	8.38e-05	4.07676
				S3_33467535	3	33467535	0.000187	3.72816
				S3_33467686	3	33467686	0.000253	3.59688
				S3_33467802	3	33467802	8.38e-05	4.07676
				S3_33467822	3	33467822	0.24179	0.616562
			Os03g0802200	S3_33471710	3	33471710	0.18158	0.740932
				S3_33471829	3	33471829	0.23371	0.631323
				S3_33472228	3	33472228	0.20137	0.696005
			Os03g0802300	S3_33474816	3	33474816	1.8e-05	4.74473
				S3_33474992	3	33474992	0.18158	0.740932
				S3_33475040	3	33475040	0.00197	2.70553
				S3_33475049	3	33475049	0.18158	0.740932
				S3_33475163	3	33475163	0.00197	2.70553
				S3_33475208	3	33475208	0.02644	1.57774
				S3_33475595	3	33475595	0.34786	0.458596
				S3_33475970	3	33475970	0.7125	0.147215
				S3_33476170	3	33476170	0.34894	0.457249
				S3_33476452	3	33476452	0.17904	0.74705
				S3_33476703	3	33476703	1.97e-05	4.70553
				S3_33476888	3	33476888	1.78e-05	4.74958
				S3_33477092	3	33477092	0.03558	1.44879
				S3_33477443	3	33477443	0.18158	0.740932
				S3_33477584	3	33477584	0.03595	1.4443
				S3_33477799	3	33477799	0.03033	1.51813
				S3_33478177	3	33478177	1.9e-05	4.72125
				S3_33478185	3	33478185	1.9e-05	4.72125
				S3_33478428	3	33478428	0.000637	3.19586
				S3_33479329	3	33479329	1.9e-05	4.72125
				S3_33479388	3	33479388	0.01723	1.76371
				S3_33479429	3	33479429	0.03533	1.45186
				S3_33479628	3	33479628	0.16986	0.769909
				S3_33479773	3	33479773	0.2086	0.680686
				S3_33479775	3	33479775	0.22142	0.654783
				S3_33479866	3	33479866	1.59e-05	4.7986
				S3_33479948	3	33479948	0.30282	0.518815
				S3_33480130	3	33480130	0.08621	1.06444
			Os03g0802400	S3_33482690	3	33482690	0.34641	0.46041
				S3_33482825	3	33482825	0.3869	0.412401
				S3_33483158	3	33483158	0.33713	0.472203
			Os03g0802500	S3_33483934	3	33483934	0.36763	0.434589
				S3_33484007	3	33484007	0.4542	0.342753
			Os03g0802600	S3_33488536	3	33488536	1.36e-08	7.86646
			Os03g0802700	S3_33489957	3	33489957	0.01178	1.92885
				S3_33490175	3	33490175	0.00842	2.07469
				S3_33490755	3	33490755	0.01149	1.93968
				S3_33491106	3	33491106	0.07714	1.11272
				S3_33491447	3	33491447	0.15516	0.80922
				S3_33491745	3	33491745	0.19106	0.71883
				S3_33491898	3	33491898	0.07794	1.10824
				S3_33491943	3	33491943	0.09813	1.0082
				S3_33491967	3	33491967	0.16632	0.779056
				S3_33492852	3	33492852	0.08219	1.08518
				S3_33492856	3	33492856	0.08219	1.08518
				S3_33493498	3	33493498	0.61568	0.210645
				S3_33493524	3	33493524	0.000549	3.26043
			Os03g0802800	S3_33494246	3	33494246	0.18984	0.721612
				S3_33494350	3	33494350	0.04986	1.30225
				S3_33494426	3	33494426	0.70221	0.153533
				S3_33494554	3	33494554	0.04888	1.31087
				S3_33494720	3	33494720	0.07641	1.11685
				S3_33495413	3	33495413	0.46958	0.32829
				S3_33495492	3	33495492	0.18984	0.721612
			Os03g0802900	S3_33500987	3	33500987	1.8e-05	4.74473
				S3_33501137	3	33501137	0.192	0.716699
				S3_33501238	3	33501238	0.18984	0.721612
				S3_33501439	3	33501439	0.003	2.52288
				S3_33501466	3	33501466	0.06978	1.15627
				S3_33501523	3	33501523	0.57317	0.241717
				S3_33502102	3	33502102	0.7125	0.147215
				S3_33502177	3	33502177	0.63287	0.198685
				S3_33502316	3	33502316	0.71008	0.148693
				S3_33502721	3	33502721	0.12431	0.905494
				S3_33502857	3	33502857	0.09598	1.01782
				S3_33502898	3	33502898	0.00372	2.42946
				S3_33503095	3	33503095	0.08219	1.08518
				S3_33503113	3	33503113	0.53975	0.267807
				S3_33503286	3	33503286	0.10758	0.968268
				S3_33503375	3	33503375	0.19118	0.718558
				S3_33503456	3	33503456	0.07616	1.11827
				S3_33503457	3	33503457	0.00369	2.43297
				S3_33503549	3	33503549	0.00372	2.42946
				S3_33503589	3	33503589	0.09281	1.03241
				S3_33504302	3	33504302	0.08219	1.08518
				S3_33504450	3	33504450	0.04984	1.30242
				S3_33504486	3	33504486	0.00372	2.42946
				S3_33504556	3	33504556	1.8e-05	4.74473
				S3_33504839	3	33504839	0.71204	0.147496
				S3_33504934	3	33504934	0.02956	1.5293
			Os03g0803000	S3_33507450	3	33507450	0.11307	0.946653
				S3_33507984	3	33507984	5.71e-05	4.24336
				S3_33508003	3	33508003	0.08229	1.08465
				S3_33508102	3	33508102	0.02764	1.55846
				S3_33508269	3	33508269	0.0829	1.08145
				S3_33508409	3	33508409	0.0846	1.07263
				S3_33508437	3	33508437	1.8e-05	4.74473
				S3_33508727	3	33508727	0.07641	1.11685
				S3_33508936	3	33508936	0.18984	0.721612
				S3_33508985	3	33508985	0.01917	1.71738
				S3_33509055	3	33509055	0.0202	1.69465
				S3_33509116	3	33509116	0.18442	0.734192
				S3_33509128	3	33509128	0.18296	0.737644
				S3_33509138	3	33509138	0.18442	0.734192
				S3_33509793	3	33509793	0.18984	0.721612
				S3_33510145	3	33510145	0.05472	1.26185
				S3_33510294	3	33510294	0.12394	0.906789
			Os03g0803033	S3_33511096	3	33511096	0.02723	1.56495
				S3_33511280	3	33511280	0.19106	0.71883
			Os03g0803066	S3_33513088	3	33513088	0.08871	1.05203
				S3_33513127	3	33513127	0.08321	1.07982
				S3_33513184	3	33513184	0.08497	1.07073
			Os03g0803100	S3_33513352	3	33513352	0.30428	0.516727
			Os03g0803200	S3_33517017	3	33517017	0.20831	0.68129
				S3_33517167	3	33517167	0.19976	0.699491
				S3_33517265	3	33517265	0.02775	1.55674
				S3_33517978	3	33517978	0.02416	1.6169
				S3_33518876	3	33518876	0.01093	1.96138
			Os03g0803300	S3_33519756	3	33519756	0.023	1.63827
				S3_33519921	3	33519921	0.08329	1.07941
			Os03g0803500	S3_33522645	3	33522645	0.01677	1.77547
				S3_33523698	3	33523698	0.01812	1.74184
				S3_33523795	3	33523795	0.15084	0.821483
				S3_33523807	3	33523807	0.15084	0.821483
				S3_33523812	3	33523812	0.80889	0.0921105
			Os03g0803600	S3_33525485	3	33525485	0.18984	0.721612
				S3_33525601	3	33525601	0.45705	0.340036
				S3_33525818	3	33525818	0.01812	1.74184
				S3_33525937	3	33525937	0.86556	0.0627028
				S3_33526384	3	33526384	0.03981	1.40001
				S3_33526554	3	33526554	0.03144	1.50252
			Os03g0803700	S3_33530324	3	33530324	0.85135	0.0698919
				S3_33530486	3	33530486	0.18984	0.721612
				S3_33532059	3	33532059	0.18984	0.721612
				S3_33532566	3	33532566	0.18984	0.721612
				S3_33532763	3	33532763	0.0271	1.56703
				S3_33532903	3	33532903	0.31649	0.49964
				S3_33532954	3	33532954	0.0434	1.36251
				S3_33532974	3	33532974	0.000405	3.39254
				S3_33533311	3	33533311	0.2604	0.584359
				S3_33533697	3	33533697	0.01728	1.76246
				S3_33533780	3	33533780	0.03553	1.4494
				S3_33533781	3	33533781	0.03553	1.4494
				S3_33534045	3	33534045	0.77513	0.110625
				S3_33534072	3	33534072	0.1889	0.723768
			Os03g0803800	S3_33539343	3	33539343	0.20031	0.698297
				S3_33539837	3	33539837	0.04357	1.36081
				S3_33540247	3	33540247	0.91092	0.0405198
				S3_33540322	3	33540322	0.01794	1.74618
				S3_33540483	3	33540483	0.76875	0.114215
				S3_33540553	3	33540553	0.02428	1.61475
				S3_33540618	3	33540618	0.17871	0.747851
				S3_33540744	3	33540744	0.03974	1.40077
				S3_33540772	3	33540772	0.03488	1.45742
				S3_33540792	3	33540792	0.03048	1.51599
				S3_33540889	3	33540889	0.46874	0.329068
				S3_33541058	3	33541058	0.01844	1.73424
				S3_33541064	3	33541064	0.18009	0.74451
				S3_33541181	3	33541181	0.74188	0.129666
				S3_33541193	3	33541193	0.04118	1.38531
				S3_33541246	3	33541246	0.82844	0.0817389
				S3_33541802	3	33541802	0.21095	0.67582
				S3_33542007	3	33542007	0.01728	1.76246
				S3_33542164	3	33542164	0.18	0.744727
				S3_33542534	3	33542534	0.02299	1.63846
				S3_33542815	3	33542815	0.03328	1.47782
				S3_33543234	3	33543234	0.0353	1.45223
				S3_33543379	3	33543379	0.0396	1.4023
				S3_33543534	3	33543534	0.0095	2.02228
				S3_33544285	3	33544285	0.02164	1.66474
				S3_33544369	3	33544369	0.04243	1.37233
			Os03g0803900	S3_33546580	3	33546580	0.18984	0.721612
				S3_33546582	3	33546582	0.18984	0.721612
				S3_33546658	3	33546658	0.18984	0.721612
				S3_33546759	3	33546759	0.03488	1.45742
				S3_33546822	3	33546822	0.000134	3.8729
				S3_33547765	3	33547765	0.18984	0.721612
				S3_33547781	3	33547781	0.00956	2.01954
				S3_33547963	3	33547963	0.01959	1.70797
				S3_33548039	3	33548039	0.80889	0.0921105
				S3_33548092	3	33548092	0.02613	1.58286
				S3_33548094	3	33548094	0.17097	0.76708
				S3_33548254	3	33548254	0.09046	1.04354
				S3_33548407	3	33548407	0.01768	1.75252
				S3_33549027	3	33549027	0.01861	1.73025
				S3_33549176	3	33549176	0.03488	1.45742
				S3_33549213	3	33549213	0.000342	3.46597
				S3_33549681	3	33549681	0.27599	0.559107
				S3_33549730	3	33549730	0.8778	0.0566044
				S3_33549760	3	33549760	0.02775	1.55674
				S3_33550772	3	33550772	0.67467	0.170909
			Os03g0803950	S3_33551906	3	33551906	0.00227	2.64397
				S3_33551912	3	33551912	0.04061	1.39137
				S3_33551977	3	33551977	0.40219	0.395569
				S3_33552001	3	33552001	0.22709	0.643802
				S3_33552329	3	33552329	0.00848	2.0716
				S3_33552339	3	33552339	0.00348	2.45842
				S3_33552376	3	33552376	0.01282	1.89211
				S3_33552492	3	33552492	0.00178	2.74958
			Os03g0804000	S3_33553291	3	33553291	0.21092	0.675882
				S3_33553317	3	33553317	0.18299	0.737573
				S3_33553395	3	33553395	0.21257	0.672498
				S3_33553399	3	33553399	0.18024	0.744149
				S3_33553638	3	33553638	0.21065	0.676439
				S3_33553658	3	33553658	0.19365	0.712982
				S3_33553716	3	33553716	0.17333	0.761126
				S3_33553770	3	33553770	0.78688	0.104091
				S3_33553918	3	33553918	0.82937	0.0812517
			Os03g0804100	S3_33554345	3	33554345	0.78657	0.104263
				S3_33554436	3	33554436	0.02279	1.64226
				S3_33555197	3	33555197	0.00633	2.1986
				S3_33555266	3	33555266	0.18984	0.721612
				S3_33555349	3	33555349	0.03535	1.45161
				S3_33555796	3	33555796	0.01931	1.71422
				S3_33555834	3	33555834	0.02191	1.65936
				S3_33556278	3	33556278	0.78628	0.104423
			Os03g0804200	S3_33563756	3	33563756	0.46016	0.337091
				S3_33563931	3	33563931	0.01007	1.99697
				S3_33564004	3	33564004	1.88e-05	4.72584
				S3_33564361	3	33564361	0.03786	1.42182
				S3_33564387	3	33564387	0.25966	0.585595
				S3_33564409	3	33564409	0.00764	2.11691
				S3_33565401	3	33565401	0.04557	1.34132
				S3_33565560	3	33565560	0.0239	1.6216
				S3_33565561	3	33565561	0.0237	1.62525
				S3_33565562	3	33565562	0.02142	1.66918
				S3_33565699	3	33565699	0.01843	1.73447
				S3_33565734	3	33565734	3.38e-06	5.47108
				S3_33565742	3	33565742	3.38e-06	5.47108
				S3_33565746	3	33565746	0.16486	0.782885
				S3_33565761	3	33565761	3.38e-06	5.47108
				S3_33565762	3	33565762	0.04208	1.37592
				S3_33565781	3	33565781	0.03675	1.43474
				S3_33565795	3	33565795	0.25317	0.596588
				S3_33565831	3	33565831	6.4e-05	4.19382
				S3_33566253	3	33566253	0.18886	0.72386
				S3_33566265	3	33566265	0.08291	1.08139
				S3_33566328	3	33566328	0.00108	2.96658
				S3_33566379	3	33566379	1.87e-05	4.72816
				S3_33566441	3	33566441	0.01353	1.8687
				S3_33566530	3	33566530	0.04311	1.36542
			Os03g0804250	S3_33568765	3	33568765	0.44181	0.354764
				S3_33568777	3	33568777	0.16486	0.782885
				S3_33568930	3	33568930	0.44181	0.354764
			Os03g0804300	S3_33570598	3	33570598	1.72e-05	4.76447
				S3_33570819	3	33570819	0.44181	0.354764
				S3_33571207	3	33571207	0.44382	0.352793
				S3_33571263	3	33571263	0.00953	2.02091
				S3_33571290	3	33571290	0.03884	1.41072
				S3_33571757	3	33571757	1.61e-05	4.79317
				S3_33571794	3	33571794	0.15811	0.801041
				S3_33571866	3	33571866	0.00949	2.02273
				S3_33571988	3	33571988	0.02434	1.61368
				S3_33572255	3	33572255	0.14965	0.824923
				S3_33572443	3	33572443	1.79e-05	4.74715
				S3_33572460	3	33572460	0.01843	1.73447
				S3_33573093	3	33573093	0.15927	0.797866
				S3_33573364	3	33573364	0.28805	0.540532
				S3_33573410	3	33573410	3.44e-05	4.46344
				S3_33573568	3	33573568	0.90453	0.043577
				S3_33573719	3	33573719	1.81e-05	4.74232
				S3_33573763	3	33573763	0.02262	1.64551
				S3_33573797	3	33573797	0.13695	0.863438
				S3_33574306	3	33574306	0.00949	2.02273
				S3_33574720	3	33574720	0.16605	0.779761
				S3_33574760	3	33574760	1.89e-05	4.72354
				S3_33574884	3	33574884	1.8e-05	4.74473
				S3_33574910	3	33574910	0.02434	1.61368
				S3_33575009	3	33575009	0.03004	1.5223
				S3_33575112	3	33575112	0.03909	1.40793
				S3_33575126	3	33575126	0.43983	0.356715
				S3_33575165	3	33575165	0.000144	3.84164
				S3_33575454	3	33575454	0.90453	0.043577
				S3_33575481	3	33575481	0.04947	1.30566
				S3_33575677	3	33575677	0.03345	1.4756
				S3_33575877	3	33575877	0.03844	1.41522
			Os03g0804400	S3_33579530	3	33579530	0.28721	0.5418
				S3_33579641	3	33579641	0.01669	1.77754
				S3_33579665	3	33579665	0.21872	0.660112
				S3_33579697	3	33579697	0.02621	1.58153
				S3_33579742	3	33579742	0.00446	2.35067
				S3_33579744	3	33579744	0.03938	1.40472
				S3_33580160	3	33580160	0.02434	1.61368
				S3_33580560	3	33580560	0.02472	1.60695
				S3_33580770	3	33580770	0.02308	1.63676
				S3_33581074	3	33581074	0.44181	0.354764
				S3_33581143	3	33581143	0.42193	0.37476
				S3_33581426	3	33581426	0.04567	1.34037
				S3_33581632	3	33581632	0.00949	2.02273
				S3_33581872	3	33581872	0.10271	0.988387
				S3_33581999	3	33581999	0.04548	1.34218
				S3_33582007	3	33582007	0.02267	1.64455
				S3_33582049	3	33582049	0.02143	1.66898
				S3_33582346	3	33582346	0.0252	1.5986
				S3_33582515	3	33582515	0.0484	1.31515
				S3_33582588	3	33582588	0.01794	1.74618
				S3_33582592	3	33582592	0.01794	1.74618
				S3_33582728	3	33582728	0.04597	1.33753
				S3_33582731	3	33582731	0.04597	1.33753
				S3_33582928	3	33582928	0.44181	0.354764
				S3_33583134	3	33583134	0.03594	1.44442
				S3_33583306	3	33583306	0.02472	1.60695
				S3_33583363	3	33583363	0.01996	1.69984
				S3_33583367	3	33583367	0.01996	1.69984
				S3_33583373	3	33583373	0.01996	1.69984
				S3_33583379	3	33583379	0.02276	1.64283
				S3_33583434	3	33583434	0.02126	1.67244
				S3_33583785	3	33583785	0.01001	1.99957
				S3_33583834	3	33583834	0.0252	1.5986
				S3_33584064	3	33584064	0.02281	1.64187
				S3_33584161	3	33584161	0.44181	0.354764
				S3_33584616	3	33584616	0.02709	1.56719
				S3_33584817	3	33584817	0.02166	1.66434
				S3_33584882	3	33584882	0.04753	1.32303
				S3_33584994	3	33584994	0.16839	0.773684
			Os03g0804500	S3_33586584	3	33586584	0.03457	1.4613
				S3_33587001	3	33587001	0.04829	1.31614
				S3_33587133	3	33587133	0.44181	0.354764
				S3_33587230	3	33587230	0.04827	1.31632
			Os03g0804600	S3_33588559	3	33588559	0.04303	1.36623
				S3_33588604	3	33588604	0.04557	1.34132
				S3_33588628	3	33588628	0.44181	0.354764
				S3_33588652	3	33588652	0.05078	1.29431
				S3_33588653	3	33588653	0.49386	0.306396
				S3_33588667	3	33588667	0.16486	0.782885
				S3_33588694	3	33588694	0.16486	0.782885
				S3_33588810	3	33588810	0.10246	0.989446
				S3_33589058	3	33589058	0.0353	1.45223
				S3_33589384	3	33589384	0.03766	1.42412
			Os03g0804700	S3_33591524	3	33591524	0.96539	0.0152972
				S3_33591587	3	33591587	0.49386	0.306396
				S3_33591588	3	33591588	0.49386	0.306396
				S3_33591594	3	33591594	0.49386	0.306396
				S3_33591771	3	33591771	0.94688	0.0237051
a The SNPs with red color were used in haplotype analysis

## Sheet: Table S4
Supplementary Table S4. Gene-based association analysis result of qGT3
QTL	Trait	Env	Gen	SNP a	Chr	Pos	p	-LOG10(p)
qGT3	GT	SZ	Os03g0707600	S3_28513116	3	28513116	0.6121	0.213178
				S3_28513305	3	28513305	0.13201	0.879393
				S3_28513458	3	28513458	0.80786	0.0926639
				S3_28513488	3	28513488	0.31669	0.499366
				S3_28513517	3	28513517	0.29679	0.527551
				S3_28513895	3	28513895	0.15479	0.810257
				S3_28514814	3	28514814	0.28605	0.543558
				S3_28514816	3	28514816	0.20958	0.67865
			Os03g0707900	S3_28533159	3	28533159	0.56089	0.251122
				S3_28533801	3	28533801	0.01446	1.83983
				S3_28534004	3	28534004	0.22654	0.644855
				S3_28534089	3	28534089	0.77037	0.113301
				S3_28534285	3	28534285	0.77164	0.112585
				S3_28536064	3	28536064	0.03624	1.44081
				S3_28536151	3	28536151	0.01566	1.80521
				S3_28536616	3	28536616	0.03958	1.40252
				S3_28536766	3	28536766	0.30259	0.519145
				S3_28536957	3	28536957	0.0149	1.82681
				S3_28537029	3	28537029	0.04672	1.3305
				S3_28537030	3	28537030	0.78099	0.107355
				S3_28537510	3	28537510	0.02306	1.63714
				S3_28537587	3	28537587	0.33193	0.478953
				S3_28537656	3	28537656	0.77037	0.113301
				S3_28538161	3	28538161	0.77037	0.113301
				S3_28538606	3	28538606	0.02921	1.53447
				S3_28539212	3	28539212	0.04284	1.36815
				S3_28539489	3	28539489	0.01948	1.71041
				S3_28539704	3	28539704	0.23586	0.627346
				S3_28539801	3	28539801	0.72457	0.13992
				S3_28539919	3	28539919	0.19544	0.708987
				S3_28539946	3	28539946	0.03377	1.47147
				S3_28540087	3	28540087	0.08846	1.05325
				S3_28540099	3	28540099	0.03744	1.42666
				S3_28540304	3	28540304	0.03898	1.40916
				S3_28540564	3	28540564	0.0205	1.68825
				S3_28540689	3	28540689	0.7708	0.113058
				S3_28540703	3	28540703	0.04832	1.31587
				S3_28540771	3	28540771	0.34677	0.459958
				S3_28541000	3	28541000	0.33337	0.477073
				S3_28541240	3	28541240	0.02633	1.57955
			Os03g0708000	S3_28548376	3	28548376	0.02269	1.64417
				S3_28548461	3	28548461	0.0208	1.68194
				S3_28548464	3	28548464	0.01309	1.88306
				S3_28548598	3	28548598	0.02716	1.56607
				S3_28548618	3	28548618	0.02058	1.68655
				S3_28548835	3	28548835	0.77572	0.110295
				S3_28548962	3	28548962	0.00879	2.05601
				S3_28549316	3	28549316	0.02269	1.64417
				S3_28549337	3	28549337	0.12437	0.905284
				S3_28549868	3	28549868	0.00335	2.47496
			Os03g0708100	S3_28552018	3	28552018	0.03211	1.49336
				S3_28552117	3	28552117	0.77764	0.109221
				S3_28552184	3	28552184	0.01856	1.73142
				S3_28552348	3	28552348	0.0303	1.51856
				S3_28552826	3	28552826	0.00926	2.03339
				S3_28552907	3	28552907	0.02173	1.66294
				S3_28553403	3	28553403	0.02493	1.60328
				S3_28553562	3	28553562	0.02632	1.57971
				S3_28554092	3	28554092	0.02462	1.60871
				S3_28554235	3	28554235	0.01736	1.76045
				S3_28555328	3	28555328	0.01245	1.90483
			Os03g0708200	S3_28557265	3	28557265	0.00983	2.00745
				S3_28557690	3	28557690	0.01513	1.82016
				S3_28557821	3	28557821	0.53615	0.270714
				S3_28557838	3	28557838	0.10407	0.982674
				S3_28557862	3	28557862	0.02051	1.68803
				S3_28557863	3	28557863	0.0126	1.89963
				S3_28557913	3	28557913	0.04172	1.37966
				S3_28558016	3	28558016	0.02061	1.68592
			Os03g0708250	S3_28559651	3	28559651	0.76375	0.117049
				S3_28559681	3	28559681	0.00849	2.07109
				S3_28559723	3	28559723	0.29597	0.528752
				S3_28559746	3	28559746	0.00828	2.08197
				S3_28559773	3	28559773	0.00129	2.88941
				S3_28559788	3	28559788	0.05073	1.29474
				S3_28559800	3	28559800	0.1991	0.700929
				S3_28559883	3	28559883	0.48284	0.316197
				S3_28560127	3	28560127	0.80023	0.0967852
				S3_28560167	3	28560167	0.00137	2.86328
			Os03g0708400	S3_28561289	3	28561289	0.03945	1.40395
				S3_28561776	3	28561776	0.01716	1.76548
				S3_28561866	3	28561866	0.03823	1.4176
				S3_28562157	3	28562157	0.77525	0.110558
				S3_28562234	3	28562234	0.34823	0.458134
				S3_28562259	3	28562259	0.03776	1.42297
				S3_28562315	3	28562315	0.77092	0.112991
				S3_28562509	3	28562509	0.03381	1.47095
				S3_28562512	3	28562512	0.02925	1.53387
				S3_28562734	3	28562734	0.01566	1.80521
				S3_28562851	3	28562851	0.32534	0.487663
				S3_28562906	3	28562906	0.02795	1.55362
				S3_28563138	3	28563138	0.33642	0.473118
				S3_28563319	3	28563319	0.33974	0.468853
				S3_28563346	3	28563346	0.03723	1.42911
				S3_28564592	3	28564592	0.77866	0.108652
				S3_28564644	3	28564644	0.01756	1.75548
				S3_28564659	3	28564659	0.32924	0.482487
				S3_28564686	3	28564686	0.02724	1.56479
				S3_28564702	3	28564702	0.01663	1.77911
				S3_28564705	3	28564705	0.03342	1.47599
				S3_28564747	3	28564747	0.33642	0.473118
			Os03g0708500	S3_28565742	3	28565742	0.58316	0.234212
				S3_28566540	3	28566540	0.0922	1.03527
			Os03g0708600	S3_28568356	3	28568356	0.33642	0.473118
				S3_28568723	3	28568723	0.02463	1.60854
				S3_28569033	3	28569033	0.04501	1.34669
				S3_28569643	3	28569643	0.01615	1.79183
				S3_28570522	3	28570522	0.01926	1.71534
			Os03g0708700	S3_28573393	3	28573393	0.3508	0.45494
				S3_28573447	3	28573447	0.80566	0.0938482
				S3_28573667	3	28573667	0.34804	0.458371
				S3_28573869	3	28573869	0.02463	1.60854
				S3_28573927	3	28573927	0.02536	1.59585
				S3_28574524	3	28574524	0.01689	1.77237
				S3_28575106	3	28575106	0.02816	1.55037
				S3_28575142	3	28575142	0.09069	1.04244
			Os03g0708750	S3_28583191	3	28583191	0.02065	1.68508
				S3_28583259	3	28583259	0.33642	0.473118
				S3_28583296	3	28583296	0.01625	1.78915
				S3_28583335	3	28583335	0.02163	1.66494
				S3_28583542	3	28583542	0.04066	1.39083
				S3_28583563	3	28583563	0.77866	0.108652
				S3_28583712	3	28583712	0.02427	1.61493
				S3_28583981	3	28583981	0.00633	2.1986
				S3_28584455	3	28584455	0.31611	0.500162
				S3_28584558	3	28584558	0.71871	0.143446
				S3_28584681	3	28584681	0.01632	1.78728
				S3_28584741	3	28584741	0.33005	0.48142
				S3_28584776	3	28584776	0.01319	1.87976
				S3_28584859	3	28584859	0.00973	2.01189
				S3_28585035	3	28585035	0.0163	1.78781
				S3_28585297	3	28585297	0.0202	1.69465
				S3_28585664	3	28585664	0.01966	1.70642
			Os03g0708800	S3_28586372	3	28586372	0.02641	1.57823
				S3_28586440	3	28586440	0.01706	1.76802
				S3_28586573	3	28586573	0.19226	0.716111
			Os03g0708900	S3_28588955	3	28588955	0.03228	1.49107
				S3_28589306	3	28589306	0.02463	1.60854
				S3_28589447	3	28589447	0.77866	0.108652
				S3_28589567	3	28589567	0.01507	1.82189
				S3_28589587	3	28589587	0.01503	1.82304
				S3_28590016	3	28590016	0.32118	0.493252
				S3_28590023	3	28590023	0.01143	1.94195
				S3_28590382	3	28590382	0.02381	1.62324
				S3_28590494	3	28590494	0.01589	1.79888
				S3_28590890	3	28590890	0.28769	0.541075
				S3_28591081	3	28591081	0.02625	1.58087
				S3_28591171	3	28591171	0.33642	0.473118
				S3_28591431	3	28591431	0.02535	1.59602
				S3_28591476	3	28591476	0.94695	0.023673
				S3_28591598	3	28591598	0.78402	0.105673
				S3_28593227	3	28593227	0.75929	0.119592
			Os03g0709000	S3_28594691	3	28594691	0.02463	1.60854
				S3_28594810	3	28594810	0.02163	1.66494
				S3_28594822	3	28594822	0.02451	1.61066
				S3_28594895	3	28594895	0.32466	0.488571
				S3_28595471	3	28595471	0.03381	1.47095
				S3_28595606	3	28595606	0.02474	1.6066
				S3_28595641	3	28595641	0.77857	0.108702
				S3_28595705	3	28595705	0.02463	1.60854
			Os03g0709100	S3_28598343	3	28598343	0.32118	0.493252
				S3_28598615	3	28598615	0.03548	1.45002
				S3_28598873	3	28598873	0.02131	1.67142
				S3_28598881	3	28598881	0.01555	1.80827
			Os03g0709200	S3_28600671	3	28600671	0.09225	1.03503
				S3_28601096	3	28601096	0.01566	1.80521
				S3_28601372	3	28601372	0.09802	1.00869
				S3_28602022	3	28602022	0.00781	2.10735
				S3_28602793	3	28602793	0.05285	1.27696
				S3_28602881	3	28602881	0.09614	1.0171
				S3_28602936	3	28602936	0.33111	0.480028
				S3_28603307	3	28603307	0.01064	1.97306
				S3_28603471	3	28603471	0.01064	1.97306
			Os03g0709300	S3_28604510	3	28604510	0.09225	1.03503
				S3_28605300	3	28605300	0.01076	1.96819
				S3_28605310	3	28605310	0.01076	1.96819
				S3_28605384	3	28605384	0.01042	1.98213
				S3_28605407	3	28605407	0.00881	2.05502
				S3_28605451	3	28605451	0.02099	1.67799
				S3_28605573	3	28605573	0.09225	1.03503
				S3_28605582	3	28605582	0.09225	1.03503
				S3_28605623	3	28605623	0.02463	1.60854
				S3_28605711	3	28605711	0.09344	1.02947
				S3_28606016	3	28606016	0.09225	1.03503
				S3_28606262	3	28606262	0.01566	1.80521
				S3_28606303	3	28606303	0.02547	1.59397
			Os03g0709533	S3_28610134	3	28610134	0.02944	1.53106
			Os03g0709766	S3_28627499	3	28627499	0.0197	1.70553
			Os03g0710000	S3_28631869	3	28631869	0.00994	2.00261
				S3_28632426	3	28632426	0.02133	1.67101
				S3_28632649	3	28632649	0.0104	1.98297
				S3_28632941	3	28632941	0.0209	1.67985
				S3_28633230	3	28633230	0.29537	0.529634
			Os03g0710100	S3_28633486	3	28633486	0.01079	1.96698
				S3_28633545	3	28633545	0.00448	2.34872
				S3_28633795	3	28633795	0.10274	0.98826
				S3_28633816	3	28633816	0.01112	1.9539
				S3_28634168	3	28634168	0.00989	2.0048
				S3_28634269	3	28634269	0.11239	0.949272
				S3_28634380	3	28634380	0.02463	1.60854
				S3_28634461	3	28634461	0.11239	0.949272
				S3_28635283	3	28635283	0.00957	2.01909
				S3_28635294	3	28635294	0.02301	1.63808
				S3_28635501	3	28635501	0.02309	1.63658
				S3_28635551	3	28635551	0.02087	1.68048
				S3_28635748	3	28635748	0.02933	1.53269
				S3_28636285	3	28636285	0.00904	2.04383
				S3_28636316	3	28636316	0.02609	1.58353
				S3_28636342	3	28636342	0.01541	1.8122
				S3_28636531	3	28636531	0.11239	0.949272
				S3_28636532	3	28636532	0.11239	0.949272
				S3_28636622	3	28636622	0.51386	0.289155
				S3_28636681	3	28636681	0.11243	0.949118
				S3_28636756	3	28636756	0.11202	0.950704
				S3_28636803	3	28636803	0.01012	1.99482
				S3_28636982	3	28636982	0.00392	2.40671
				S3_28637005	3	28637005	0.0172	1.76447
				S3_28637037	3	28637037	0.01721	1.76422
				S3_28637070	3	28637070	0.11709	0.93148
				S3_28637076	3	28637076	0.11711	0.931406
				S3_28637095	3	28637095	0.01731	1.7617
				S3_28637165	3	28637165	0.5169	0.286593
				S3_28637299	3	28637299	0.48476	0.314473
				S3_28637303	3	28637303	0.00433	2.36351
				S3_28637305	3	28637305	0.48586	0.313489
				S3_28637362	3	28637362	0.00732	2.13549
				S3_28637414	3	28637414	0.00763	2.11748
				S3_28637462	3	28637462	0.00659	2.18111
				S3_28637544	3	28637544	0.00868	2.06148
				S3_28637596	3	28637596	0.51483	0.288336
				S3_28637606	3	28637606	0.00841	2.0752
				S3_28637613	3	28637613	0.03015	1.52071
				S3_28637629	3	28637629	0.54799	0.261227
				S3_28637638	3	28637638	0.04427	1.35389
				S3_28637708	3	28637708	0.00451	2.34582
				S3_28637733	3	28637733	0.00523	2.2815
				S3_28637783	3	28637783	0.02358	1.62746
				S3_28637830	3	28637830	0.01377	1.86107
				S3_28637851	3	28637851	0.03135	1.50376
				S3_28637853	3	28637853	0.0323	1.4908
				S3_28637854	3	28637854	0.02986	1.52491
				S3_28637867	3	28637867	0.81224	0.0903156
				S3_28637887	3	28637887	0.04924	1.30768
				S3_28637950	3	28637950	0.00936	2.02872
				S3_28637985	3	28637985	0.02432	1.61404
				S3_28638029	3	28638029	0.02514	1.59963
				S3_28638165	3	28638165	0.03881	1.41106
				S3_28638292	3	28638292	0.51447	0.28864
				S3_28638687	3	28638687	0.10988	0.959081
				S3_28639704	3	28639704	0.00883	2.05404
				S3_28639859	3	28639859	0.11195	0.950976
				S3_28640315	3	28640315	0.03969	1.40132
				S3_28640428	3	28640428	0.11239	0.949272
				S3_28640433	3	28640433	0.515	0.288193
				S3_28640491	3	28640491	0.50867	0.293564
				S3_28640652	3	28640652	0.0111	1.95468
				S3_28641743	3	28641743	0.01426	1.84588
				S3_28641918	3	28641918	0.02463	1.60854
				S3_28642256	3	28642256	0.01453	1.83773
				S3_28642541	3	28642541	0.11239	0.949272
				S3_28642744	3	28642744	0.11239	0.949272
				S3_28643198	3	28643198	0.03381	1.47095
				S3_28643519	3	28643519	0.02495	1.60293
			Os03g0710500	S3_28647213	3	28647213	0.51456	0.288564
				S3_28647648	3	28647648	0.515	0.288193
				S3_28647795	3	28647795	0.01111	1.95429
				S3_28647977	3	28647977	0.01513	1.82016
				S3_28648229	3	28648229	0.01513	1.82016
				S3_28648233	3	28648233	0.01513	1.82016
				S3_28648237	3	28648237	0.01513	1.82016
				S3_28648322	3	28648322	0.01513	1.82016
				S3_28648360	3	28648360	0.01122	1.95001
				S3_28648458	3	28648458	0.33111	0.480028
				S3_28648562	3	28648562	0.0233	1.63264
				S3_28648571	3	28648571	0.0233	1.63264
				S3_28648598	3	28648598	0.01479	1.83003
				S3_28648613	3	28648613	0.01513	1.82016
				S3_28648698	3	28648698	0.00732	2.13549
				S3_28648702	3	28648702	0.01307	1.88372
				S3_28648705	3	28648705	0.00732	2.13549
				S3_28648707	3	28648707	0.00704	2.15243
				S3_28648970	3	28648970	0.02463	1.60854
				S3_28648977	3	28648977	0.03711	1.43051
				S3_28648978	3	28648978	0.03711	1.43051
				S3_28648984	3	28648984	0.00959	2.01818
				S3_28649136	3	28649136	0.00889	2.0511
				S3_28649149	3	28649149	0.02451	1.61066
				S3_28649159	3	28649159	0.02928	1.53343
				S3_28649365	3	28649365	0.02463	1.60854
				S3_28649379	3	28649379	0.02463	1.60854
				S3_28649396	3	28649396	0.0456	1.34104
				S3_28649399	3	28649399	0.02463	1.60854
				S3_28649428	3	28649428	0.015	1.82391
				S3_28649429	3	28649429	0.01799	1.74497
				S3_28649432	3	28649432	0.015	1.82391
				S3_28649511	3	28649511	0.02463	1.60854
				S3_28649524	3	28649524	0.02451	1.61066
				S3_28649532	3	28649532	0.02689	1.57041
				S3_28649567	3	28649567	0.02463	1.60854
			Os03g0710550	S3_28649784	3	28649784	0.01706	1.76802
				S3_28649785	3	28649785	0.01706	1.76802
				S3_28649790	3	28649790	0.02674	1.57284
				S3_28649799	3	28649799	0.02255	1.64685
				S3_28649806	3	28649806	0.02917	1.53506
				S3_28649832	3	28649832	0.0168	1.77469
				S3_28649843	3	28649843	0.01622	1.78995
				S3_28649853	3	28649853	0.01622	1.78995
				S3_28649874	3	28649874	0.03537	1.45136
				S3_28649875	3	28649875	0.01134	1.94539
				S3_28649876	3	28649876	0.01118	1.95156
				S3_28649926	3	28649926	0.02565	1.59091
				S3_28649927	3	28649927	0.02447	1.61137
				S3_28650019	3	28650019	0.00998	2.00087
				S3_28650076	3	28650076	0.00491	2.30892
				S3_28650104	3	28650104	0.5184	0.285335
				S3_28650137	3	28650137	0.01235	1.90833
				S3_28650166	3	28650166	0.0174	1.75945
				S3_28650167	3	28650167	0.03154	1.50114
				S3_28650196	3	28650196	0.01539	1.81276
				S3_28650263	3	28650263	0.01769	1.75227
				S3_28650269	3	28650269	0.01769	1.75227
				S3_28650327	3	28650327	0.01259	1.89997
				S3_28650329	3	28650329	0.10088	0.996195
				S3_28650330	3	28650330	0.0126	1.89963
				S3_28650331	3	28650331	0.01781	1.74934
			Os03g0710600	S3_28652152	3	28652152	0.01347	1.87063
				S3_28652427	3	28652427	0.00614	2.21183
			Os03g0710700	S3_28655255	3	28655255	0.01106	1.95624
				S3_28655301	3	28655301	0.01127	1.94808
				S3_28655416	3	28655416	0.80015	0.0968286
				S3_28656070	3	28656070	0.00989	2.0048
				S3_28656654	3	28656654	0.00712	2.14752
				S3_28656657	3	28656657	0.00822	2.08513
				S3_28657429	3	28657429	0.0103	1.98716
			Os03g0710800	S3_28664249	3	28664249	0.64985	0.187187
				S3_28664518	3	28664518	0.12572	0.900596
				S3_28664608	3	28664608	0.06273	1.20252
				S3_28664655	3	28664655	0.00784	2.10568
				S3_28664885	3	28664885	0.28035	0.552299
				S3_28665408	3	28665408	0.00612	2.21325
				S3_28665573	3	28665573	0.00612	2.21325
				S3_28666438	3	28666438	0.01511	1.82074
				S3_28666486	3	28666486	0.00549	2.26043
				S3_28666584	3	28666584	0.01206	1.91865
				S3_28666798	3	28666798	0.00674	2.17134
				S3_28666849	3	28666849	0.01815	1.74112
				S3_28667082	3	28667082	0.00812	2.09044
				S3_28667100	3	28667100	0.02484	1.60485
				S3_28667101	3	28667101	0.31737	0.498434
				S3_28667135	3	28667135	0.92133	0.0355848
			Os03g0710900	S3_28671364	3	28671364	0.0067	2.17393
				S3_28671465	3	28671465	0.00812	2.09044
				S3_28671574	3	28671574	0.01865	1.72932
				S3_28671735	3	28671735	0.00625	2.20412
				S3_28671736	3	28671736	0.0054	2.26761
				S3_28672411	3	28672411	0.00823	2.0846
				S3_28672439	3	28672439	0.00822	2.08513
				S3_28672454	3	28672454	0.00702	2.15366
				S3_28672551	3	28672551	0.00444	2.35262
				S3_28673241	3	28673241	0.00883	2.05404
				S3_28674091	3	28674091	0.00599	2.22257
				S3_28674199	3	28674199	0.01106	1.95624
				S3_28674380	3	28674380	0.00677	2.16941
				S3_28675387	3	28675387	0.00641	2.19314
				S3_28676957	3	28676957	0.00612	2.21325
				S3_28677411	3	28677411	0.00593	2.22695
				S3_28677659	3	28677659	0.00612	2.21325
				S3_28677848	3	28677848	0.00467	2.33068
			Os03g0711100	S3_28687262	3	28687262	0.01864	1.72955
				S3_28688129	3	28688129	0.00373	2.42829
				S3_28688195	3	28688195	0.96431	0.0157833
				S3_28688197	3	28688197	0.02928	1.53343
				S3_28688249	3	28688249	0.21523	0.667097
				S3_28688291	3	28688291	0.03637	1.43926
				S3_28688372	3	28688372	0.06461	1.1897
				S3_28688461	3	28688461	0.09598	1.01782
				S3_28688535	3	28688535	0.20497	0.68831
				S3_28688630	3	28688630	0.02667	1.57398
			Os03g0711200	S3_28690919	3	28690919	0.42175	0.374945
				S3_28691614	3	28691614	0.00712	2.14752
				S3_28691653	3	28691653	0.41009	0.387121
				S3_28691723	3	28691723	0.00185	2.73283
				S3_28691738	3	28691738	0.00348	2.45842
				S3_28692428	3	28692428	0.00485	2.31426
				S3_28693027	3	28693027	0.02797	1.55331
				S3_28694403	3	28694403	0.00507	2.29499
				S3_28694418	3	28694418	0.00627	2.20273
			Os03g0711250	S3_28700511	3	28700511	0.40735	0.390032
				S3_28700806	3	28700806	0.00354	2.451
				S3_28700986	3	28700986	0.0042	2.37675
				S3_28701157	3	28701157	0.01411	1.85047
				S3_28701846	3	28701846	0.01411	1.85047
				S3_28702459	3	28702459	0.40735	0.390032
				S3_28702571	3	28702571	0.00459	2.33819
				S3_28703243	3	28703243	0.40735	0.390032
				S3_28703270	3	28703270	0.02308	1.63676
				S3_28703480	3	28703480	0.01581	1.80107
				S3_28703686	3	28703686	0.00528	2.27737
				S3_28703881	3	28703881	0.00127	2.8962
				S3_28704027	3	28704027	0.00486	2.31336
				S3_28704047	3	28704047	0.01392	1.85636
				S3_28704093	3	28704093	0.01587	1.79942
				S3_28704870	3	28704870	0.41542	0.381513
			Os03g0711300	S3_28708911	3	28708911	0.00797	2.09854
				S3_28709057	3	28709057	0.0047	2.3279
				S3_28709311	3	28709311	0.01006	1.9974
				S3_28709992	3	28709992	0.01459	1.83594
				S3_28710028	3	28710028	0.33606	0.473583
				S3_28710415	3	28710415	0.00927	2.03292
				S3_28710578	3	28710578	0.00838	2.07676
				S3_28711572	3	28711572	0.00328	2.48413
				S3_28711830	3	28711830	0.42106	0.375656
				S3_28712560	3	28712560	0.04246	1.37202
				S3_28712561	3	28712561	0.40022	0.397701
				S3_28713594	3	28713594	0.00316	2.50031
				S3_28713818	3	28713818	0.01356	1.86774
				S3_28714737	3	28714737	0.05042	1.2974
				S3_28714768	3	28714768	0.01658	1.78042
				S3_28715178	3	28715178	0.04782	1.32039
				S3_28715311	3	28715311	0.01414	1.84955
				S3_28715439	3	28715439	0.00482	2.31695
				S3_28716071	3	28716071	0.02396	1.62051
				S3_28716087	3	28716087	0.64892	0.187809
				S3_28716095	3	28716095	0.78796	0.103496
				S3_28716096	3	28716096	0.71374	0.14646
				S3_28716104	3	28716104	0.12885	0.889916
				S3_28716176	3	28716176	0.07485	1.12581
			Os03g0711400	S3_28719686	3	28719686	0.01651	1.78225
				S3_28719905	3	28719905	0.37723	0.423394
				S3_28720298	3	28720298	0.00862	2.06449
				S3_28721028	3	28721028	0.02408	1.61834
				S3_28721192	3	28721192	0.00539	2.26841
				S3_28721315	3	28721315	0.00362	2.44129
				S3_28721789	3	28721789	0.00452	2.34486
				S3_28722771	3	28722771	0.0028	2.55284
				S3_28723162	3	28723162	0.00486	2.31336
			Os03g0711450	S3_28726466	3	28726466	0.00793	2.10073
				S3_28726667	3	28726667	0.014	1.85387
			Os03g0711500	S3_28731183	3	28731183	0.00471	2.32698
				S3_28732041	3	28732041	0.05714	1.24306
				S3_28732080	3	28732080	0.05788	1.23747
				S3_28732185	3	28732185	0.0015	2.82391
				S3_28732204	3	28732204	0.30329	0.518142
				S3_28732722	3	28732722	0.35958	0.444204
			Os03g0711525	S3_28733625	3	28733625	0.03558	1.44879
				S3_28733877	3	28733877	0.00492	2.30803
				S3_28734449	3	28734449	0.01255	1.90136
				S3_28734504	3	28734504	0.00322	2.49214
				S3_28735610	3	28735610	0.00793	2.10073
			Os03g0711600	S3_28741151	3	28741151	0.94754	0.0234024
				S3_28741301	3	28741301	0.00642	2.19246
				S3_28741302	3	28741302	0.00642	2.19246
				S3_28741406	3	28741406	0.40735	0.390032
				S3_28742027	3	28742027	0.09169	1.03768
			Os03g0711650	S3_28744730	3	28744730	0.00474	2.32422
				S3_28744736	3	28744736	0.00622	2.20621
				S3_28744770	3	28744770	0.00064016	3.19371
				S3_28744780	3	28744780	0.00109	2.96257
				S3_28744786	3	28744786	0.00154	2.81248
				S3_28744787	3	28744787	0.00145	2.83863
				S3_28744819	3	28744819	0.00111	2.95468
				S3_28744821	3	28744821	0.00211	2.67572
				S3_28744836	3	28744836	0.00319	2.49621
				S3_28744852	3	28744852	0.01049	1.97922
				S3_28744856	3	28744856	0.2885	0.539854
				S3_28744975	3	28744975	0.00211	2.67572
				S3_28745188	3	28745188	0.00293	2.53313
				S3_28745321	3	28745321	0.01039	1.98338
				S3_28745381	3	28745381	0.01048	1.97964
				S3_28745520	3	28745520	0.00617	2.20971
				S3_28745567	3	28745567	0.00137	2.86328
				S3_28745689	3	28745689	0.38609	0.413311
				S3_28745979	3	28745979	0.00095383	3.02053
				S3_28746030	3	28746030	0.00166	2.77989
				S3_28746192	3	28746192	0.00205	2.68825
				S3_28746300	3	28746300	0.0047	2.3279
			Os03g0711700	S3_28746694	3	28746694	0.00179	2.74715
				S3_28747177	3	28747177	0.00175	2.75696
				S3_28747225	3	28747225	0.00453	2.3439
				S3_28747485	3	28747485	0.00166	2.77989
				S3_28747796	3	28747796	0.00166	2.77989
				S3_28748015	3	28748015	0.3181	0.497436
				S3_28748294	3	28748294	0.00154	2.81248
				S3_28748356	3	28748356	0.00106	2.97469
			Os03g0711800	S3_28750239	3	28750239	0.23328	0.632122
				S3_28750276	3	28750276	0.00102	2.9914
				S3_28750294	3	28750294	0.00122	2.91364
				S3_28750448	3	28750448	0.00060228	3.2202
				S3_28751061	3	28751061	0.00086733	3.06182
				S3_28751134	3	28751134	0.0025	2.60206
				S3_28751258	3	28751258	0.00164	2.78516
				S3_28751719	3	28751719	0.00177	2.75203
				S3_28752359	3	28752359	0.01687	1.77288
				S3_28752450	3	28752450	0.00169	2.77211
				S3_28752569	3	28752569	0.00373	2.42829
				S3_28752812	3	28752812	0.00998	2.00087
				S3_28752834	3	28752834	0.00856	2.06753
				S3_28752883	3	28752883	0.00856	2.06753
				S3_28753294	3	28753294	0.00195	2.70997
				S3_28753498	3	28753498	0.00188	2.72584
				S3_28753568	3	28753568	0.00073681	3.13264
				S3_28753681	3	28753681	0.00166	2.77989
				S3_28754129	3	28754129	0.00198	2.70333
				S3_28754906	3	28754906	0.0069	2.16115
				S3_28756178	3	28756178	0.00272	2.56543
				S3_28756253	3	28756253	0.00189	2.72354
				S3_28756582	3	28756582	0.01955	1.70885
				S3_28756709	3	28756709	0.00661	2.1798
				S3_28756883	3	28756883	0.0016	2.79588
				S3_28757392	3	28757392	0.40796	0.389382
				S3_28757405	3	28757405	0.00198	2.70333
				S3_28757604	3	28757604	0.00183	2.73755
				S3_28757658	3	28757658	0.01026	1.98885
				S3_28758127	3	28758127	0.00513	2.28988
				S3_28758610	3	28758610	0.00164	2.78516
				S3_28758811	3	28758811	0.00168	2.77469
				S3_28758817	3	28758817	0.0013	2.88606
				S3_28759103	3	28759103	0.00144	2.84164
				S3_28759181	3	28759181	0.00174	2.75945
				S3_28759479	3	28759479	0.05329	1.27335
				S3_28759737	3	28759737	0.00341	2.46725
				S3_28760342	3	28760342	0.00544	2.2644
				S3_28760845	3	28760845	0.00269	2.57025
				S3_28761192	3	28761192	0.40796	0.389382
				S3_28761365	3	28761365	0.00381	2.41908
				S3_28761809	3	28761809	0.00176	2.75449
				S3_28761862	3	28761862	0.92145	0.0355282
				S3_28762072	3	28762072	0.00363	2.44009
			Os03g0711900	S3_28763273	3	28763273	0.11048	0.956716
				S3_28763277	3	28763277	0.10558	0.976418
				S3_28763347	3	28763347	0.003	2.52288
				S3_28763352	3	28763352	0.0063	2.20066
				S3_28763557	3	28763557	0.0026	2.58503
			Os03g0712000	S3_28766714	3	28766714	0.00179	2.74715
				S3_28767218	3	28767218	0.07602	1.11907
			Os03g0712100	S3_28770035	3	28770035	0.00174	2.75945
				S3_28770142	3	28770142	0.0023	2.63827
				S3_28770271	3	28770271	0.00111	2.95468
				S3_28771108	3	28771108	0.00478	2.32057
				S3_28771849	3	28771849	0.00617	2.20971
			Os03g0712200	S3_28774696	3	28774696	0.00307	2.51286
				S3_28775452	3	28775452	0.00548	2.26122
				S3_28775473	3	28775473	0.42106	0.375656
				S3_28775485	3	28775485	0.00468	2.32975
				S3_28775958	3	28775958	0.40792	0.389425
				S3_28776804	3	28776804	0.01941	1.71197
				S3_28776946	3	28776946	0.0022	2.65758
			Os03g0712300	S3_28782389	3	28782389	0.4544	0.342562
				S3_28782476	3	28782476	0.00667	2.17587
				S3_28782550	3	28782550	0.00593	2.22695
				S3_28782802	3	28782802	0.0036	2.4437
				S3_28783351	3	28783351	0.42175	0.374945
				S3_28783497	3	28783497	0.01094	1.96098
				S3_28783522	3	28783522	0.00883	2.05404
				S3_28784135	3	28784135	0.43208	0.364436
				S3_28784177	3	28784177	0.00768	2.11464
				S3_28786110	3	28786110	0.00331	2.48017
				S3_28786179	3	28786179	0.40239	0.395353
				S3_28786505	3	28786505	0.00339	2.4698
				S3_28786535	3	28786535	0.00617	2.20971
			Os03g0712400	S3_28795628	3	28795628	0.00148	2.82974
				S3_28796126	3	28796126	0.00229	2.64016
				S3_28796290	3	28796290	0.00133	2.87615
				S3_28796351	3	28796351	0.00561	2.25104
				S3_28796529	3	28796529	0.73028	0.136511
				S3_28796796	3	28796796	0.00557	2.25414
				S3_28796890	3	28796890	0.2357	0.62764
				S3_28796968	3	28796968	0.00737	2.13253
				S3_28797485	3	28797485	0.00557	2.25414
				S3_28797492	3	28797492	0.01048	1.97964
				S3_28797659	3	28797659	0.0031	2.50864
				S3_28797765	3	28797765	0.2357	0.62764
			Os03g0712500	S3_28798500	3	28798500	0.13486	0.870117
				S3_28798709	3	28798709	0.0035	2.45593
			Os03g0712600	S3_28805186	3	28805186	0.00169	2.77211
				S3_28805192	3	28805192	0.63486	0.197322
				S3_28805229	3	28805229	0.00468	2.32975
				S3_28805345	3	28805345	0.51377	0.289231
				S3_28805384	3	28805384	0.23308	0.632495
				S3_28805388	3	28805388	0.00223	2.6517
				S3_28805397	3	28805397	0.00223	2.6517
				S3_28805515	3	28805515	0.00459	2.33819
				S3_28805516	3	28805516	0.23423	0.630357
				S3_28805519	3	28805519	0.0117	1.93181
				S3_28805533	3	28805533	0.00277	2.55752
				S3_28805544	3	28805544	0.00332	2.47886
				S3_28805600	3	28805600	0.00337	2.47237
				S3_28805611	3	28805611	0.00301	2.52143
				S3_28805651	3	28805651	0.00098079	3.00842
				S3_28805664	3	28805664	0.00081389	3.08943
				S3_28805691	3	28805691	0.00229	2.64016
				S3_28805699	3	28805699	0.00361	2.44249
				S3_28805702	3	28805702	0.00692	2.15989
				S3_28805705	3	28805705	0.00692	2.15989
				S3_28805711	3	28805711	0.94881	0.0228207
				S3_28805730	3	28805730	0.00665	2.17718
				S3_28805732	3	28805732	0.0076	2.11919
				S3_28805735	3	28805735	0.00373	2.42829
				S3_28805829	3	28805829	0.00176	2.75449
				S3_28805902	3	28805902	0.00208	2.68194
				S3_28806001	3	28806001	0.33518	0.474722
				S3_28806028	3	28806028	0.01514	1.81987
				S3_28806047	3	28806047	0.2357	0.62764
				S3_28806049	3	28806049	0.01008	1.99654
				S3_28806052	3	28806052	0.2357	0.62764
				S3_28806084	3	28806084	0.00221	2.65561
				S3_28806101	3	28806101	0.00355	2.44977
				S3_28806169	3	28806169	0.00222	2.65365
				S3_28806170	3	28806170	0.00222	2.65365
				S3_28806185	3	28806185	0.1557	0.807711
				S3_28806198	3	28806198	0.01477	1.83062
				S3_28806205	3	28806205	0.00521	2.28316
				S3_28806231	3	28806231	0.23575	0.627548
				S3_28806237	3	28806237	0.00294	2.53165
				S3_28806246	3	28806246	0.23555	0.627917
				S3_28806258	3	28806258	0.00338	2.47108
				S3_28806283	3	28806283	0.49815	0.30264
				S3_28806328	3	28806328	0.00092721	3.03282
				S3_28806330	3	28806330	0.23584	0.627383
				S3_28806339	3	28806339	0.00256	2.59176
				S3_28806355	3	28806355	0.2357	0.62764
				S3_28806374	3	28806374	0.2357	0.62764
				S3_28806399	3	28806399	0.00265	2.57675
				S3_28806429	3	28806429	0.23567	0.627696
				S3_28806819	3	28806819	0.00216	2.66555
				S3_28806847	3	28806847	0.2357	0.62764
				S3_28806856	3	28806856	0.01003	1.9987
				S3_28807195	3	28807195	0.00695	2.15802
				S3_28807212	3	28807212	0.46717	0.330525
				S3_28807244	3	28807244	0.00617	2.20971
				S3_28807261	3	28807261	0.00138	2.86012
				S3_28807398	3	28807398	0.00243	2.61439
				S3_28807466	3	28807466	0.01109	1.95507
				S3_28807520	3	28807520	0.01089	1.96297
				S3_28807590	3	28807590	0.01637	1.78595
				S3_28807738	3	28807738	0.2375	0.624336
				S3_28807747	3	28807747	0.00235	2.62893
				S3_28808319	3	28808319	0.34193	0.466063
				S3_28808620	3	28808620	0.61703	0.209694
				S3_28808673	3	28808673	0.00892	2.04964
				S3_28808721	3	28808721	0.34193	0.466063
				S3_28808884	3	28808884	0.00626	2.20343
				S3_28809016	3	28809016	0.01048	1.97964
				S3_28809147	3	28809147	0.2357	0.62764
				S3_28809158	3	28809158	0.2357	0.62764
				S3_28809282	3	28809282	0.0061	2.21467
				S3_28809283	3	28809283	0.34193	0.466063
				S3_28809409	3	28809409	0.34193	0.466063
				S3_28809412	3	28809412	0.34193	0.466063
				S3_28809504	3	28809504	0.00199	2.70115
				S3_28809694	3	28809694	0.00211	2.67572
				S3_28810112	3	28810112	0.00674	2.17134
				S3_28810168	3	28810168	0.2357	0.62764
			Os03g0712700	S3_28813691	3	28813691	0.00597	2.22403
				S3_28813866	3	28813866	0.0032	2.49485
				S3_28814213	3	28814213	0.00806	2.09366
				S3_28814314	3	28814314	0.2357	0.62764
				S3_28814321	3	28814321	0.34193	0.466063
				S3_28814607	3	28814607	0.00655	2.18376
				S3_28814619	3	28814619	0.01112	1.9539
				S3_28814756	3	28814756	0.2357	0.62764
				S3_28814916	3	28814916	0.00499	2.3019
				S3_28815109	3	28815109	0.00609	2.21538
				S3_28815178	3	28815178	0.00446	2.35067
				S3_28816039	3	28816039	0.93263	0.0302906
				S3_28816789	3	28816789	0.00575	2.24033
				S3_28817094	3	28817094	0.0107	1.97062
				S3_28817372	3	28817372	0.0141	1.85078
				S3_28817633	3	28817633	0.00765	2.11634
				S3_28817814	3	28817814	0.00759	2.11976
				S3_28818449	3	28818449	0.00557	2.25414
				S3_28818546	3	28818546	0.34193	0.466063
				S3_28818857	3	28818857	0.00377	2.42366
				S3_28819479	3	28819479	0.00403	2.39469
				S3_28819706	3	28819706	0.00576	2.23958
				S3_28820037	3	28820037	0.00074032	3.13058
			Os03g0712766	S3_28820506	3	28820506	0.001	3
				S3_28820717	3	28820717	0.00051028	3.29219
				S3_28820850	3	28820850	0.00078653	3.10428
				S3_28821197	3	28821197	0.13575	0.86726
				S3_28821268	3	28821268	0.01002	1.99913
			Os03g0712800	S3_28822642	3	28822642	0.00052107	3.2831
				S3_28822901	3	28822901	0.0032	2.49485
				S3_28823141	3	28823141	0.00564	2.24872
				S3_28823219	3	28823219	0.00378	2.42251
				S3_28823223	3	28823223	0.00552	2.25806
				S3_28823362	3	28823362	0.00149	2.82681
				S3_28823468	3	28823468	0.00067093	3.17332
				S3_28823469	3	28823469	0.00098279	3.00754
				S3_28823799	3	28823799	0.00994	2.00261
				S3_28824097	3	28824097	0.09654	1.01529
				S3_28824338	3	28824338	0.00376	2.42481
				S3_28824543	3	28824543	0.00090937	3.04126
				S3_28825440	3	28825440	0.00070333	3.15284
				S3_28825876	3	28825876	0.00303	2.51856
				S3_28825969	3	28825969	0.00166	2.77989
				S3_28826190	3	28826190	0.00095144	3.02162
			Os03g0712900	S3_28832331	3	28832331	0.00046793	3.32982
				S3_28832483	3	28832483	0.00086945	3.06076
				S3_28834071	3	28834071	0.0007781	3.10896
				S3_28834321	3	28834321	0.00044055	3.356
				S3_28834326	3	28834326	0.00087498	3.058
				S3_28834717	3	28834717	0.00073185	3.13558
				S3_28835058	3	28835058	9.7872e-05	4.00934
				S3_28835407	3	28835407	0.00079901	3.09745
				S3_28835993	3	28835993	0.00070333	3.15284
				S3_28836155	3	28836155	0.00169	2.77211
				S3_28836258	3	28836258	0.00068417	3.16484
				S3_28836367	3	28836367	0.00181	2.74232
				S3_28836402	3	28836402	0.00071084	3.14823
				S3_28836610	3	28836610	0.0009102	3.04086
				S3_28836713	3	28836713	0.00109	2.96257
			Os03g0713000	S3_28839731	3	28839731	0.47232	0.325764
				S3_28839756	3	28839756	0.01402	1.85325
				S3_28839766	3	28839766	0.69759	0.1564
				S3_28839794	3	28839794	0.00084351	3.07391
				S3_28840396	3	28840396	0.0013	2.88606
				S3_28840418	3	28840418	0.00094596	3.02413
				S3_28840606	3	28840606	0.00166	2.77989
				S3_28840780	3	28840780	0.00162	2.79048
				S3_28840807	3	28840807	0.00065584	3.1832
				S3_28840836	3	28840836	0.00057489	3.24042
				S3_28840918	3	28840918	0.00194	2.7122
				S3_28841136	3	28841136	0.00060788	3.21618
				S3_28842150	3	28842150	0.00075438	3.12241
				S3_28843070	3	28843070	0.00109	2.96257
				S3_28843270	3	28843270	0.00058564	3.23237
				S3_28843273	3	28843273	0.00058564	3.23237
				S3_28844125	3	28844125	0.0015	2.82391
				S3_28844400	3	28844400	0.00144	2.84164
				S3_28844402	3	28844402	0.00040403	3.39359
				S3_28844524	3	28844524	0.0005845	3.23322
				S3_28844580	3	28844580	0.0006171	3.20964
				S3_28844782	3	28844782	0.00058564	3.23237
			Os03g0713100	S3_28848193	3	28848193	0.00119	2.92445
				S3_28848624	3	28848624	0.00145	2.83863
				S3_28848821	3	28848821	0.00152	2.81816
				S3_28848977	3	28848977	0.00078988	3.10244
				S3_28848998	3	28848998	0.00092417	3.03425
				S3_28851199	3	28851199	0.00054577	3.26299
				S3_28851831	3	28851831	0.00064071	3.19334
				S3_28852485	3	28852485	0.00258	2.58838
				S3_28852490	3	28852490	0.00044638	3.3503
			Os03g0713200	S3_28852693	3	28852693	0.00058564	3.23237
				S3_28852757	3	28852757	0.7243	0.140082
				S3_28852811	3	28852811	0.35859	0.445402
				S3_28853001	3	28853001	0.00153	2.81531
				S3_28853016	3	28853016	0.00081902	3.08671
				S3_28853337	3	28853337	0.00034237	3.4655
				S3_28853634	3	28853634	2.8369e-05	4.54716
			Os03g0713400	S3_28856431	3	28856431	0.00056905	3.24485
				S3_28857262	3	28857262	0.00084116	3.07512
				S3_28857437	3	28857437	0.000698	3.15614
				S3_28858027	3	28858027	0.00153	2.81531
				S3_28858483	3	28858483	0.00058733	3.23112
				S3_28858994	3	28858994	0.00082992	3.08096
				S3_28859470	3	28859470	0.00197	2.70553
				S3_28859560	3	28859560	0.00068147	3.16655
				S3_28860022	3	28860022	0.46214	0.335226
				S3_28860077	3	28860077	0.00011448	3.94127
				S3_28860078	3	28860078	0.00022885	3.64045
			Os03g0713500	S3_28860162	3	28860162	0.00225	2.64782
				S3_28860235	3	28860235	0.00055152	3.25844
				S3_28860269	3	28860269	9.5844e-05	4.01844
				S3_28860549	3	28860549	0.00064777	3.18858
				S3_28860763	3	28860763	0.00034784	3.45862
				S3_28860767	3	28860767	0.00034781	3.45866
				S3_28860770	3	28860770	0.00029569	3.52916
				S3_28860797	3	28860797	0.00085463	3.06822
				S3_28860803	3	28860803	0.00086162	3.06468
				S3_28860817	3	28860817	0.00051023	3.29223
				S3_28860822	3	28860822	0.00082118	3.08556
				S3_28860826	3	28860826	0.0021	2.67778
				S3_28860829	3	28860829	0.00059592	3.22481
				S3_28860882	3	28860882	0.0005845	3.23322
				S3_28860910	3	28860910	0.00055751	3.25375
				S3_28860959	3	28860959	0.00045324	3.34367
				S3_28861562	3	28861562	0.00034889	3.45731
				S3_28861629	3	28861629	0.00037206	3.42939
				S3_28861967	3	28861967	0.00097858	3.0094
				S3_28861985	3	28861985	0.0023	2.63827
				S3_28862137	3	28862137	0.00053713	3.26992
				S3_28862158	3	28862158	0.00153	2.81531
				S3_28862161	3	28862161	0.00089384	3.04874
				S3_28862261	3	28862261	0.76662	0.11542
				S3_28862312	3	28862312	0.53539	0.27133
				S3_28862333	3	28862333	0.60474	0.218431
				S3_28862345	3	28862345	0.5275	0.277778
				S3_28862371	3	28862371	0.26388	0.578594
				S3_28862382	3	28862382	0.37897	0.421395
				S3_28862430	3	28862430	0.00832	2.07988
				S3_28862798	3	28862798	0.00156	2.80688
				S3_28862844	3	28862844	0.00050938	3.29296
			Os03g0713600	S3_28869142	3	28869142	0.00060485	3.21835
				S3_28870375	3	28870375	0.00119	2.92445
				S3_28870422	3	28870422	0.00463	2.33442
				S3_28870654	3	28870654	0.00059542	3.22518
				S3_28870805	3	28870805	0.00546	2.26281
				S3_28870816	3	28870816	0.00545	2.2636
				S3_28870823	3	28870823	0.00545	2.2636
				S3_28871026	3	28871026	0.0005845	3.23322
				S3_28871243	3	28871243	0.00036784	3.43434
				S3_28871648	3	28871648	0.00077979	3.10802
				S3_28871707	3	28871707	0.00074998	3.12495
				S3_28871729	3	28871729	0.00066337	3.17824
				S3_28871793	3	28871793	0.00040148	3.39634
				S3_28871872	3	28871872	0.00081902	3.08671
				S3_28871952	3	28871952	0.0029	2.5376
				S3_28872159	3	28872159	0.0006275	3.20239
				S3_28872416	3	28872416	0.0005663	3.24695
				S3_28872630	3	28872630	0.0006054	3.21796
				S3_28872651	3	28872651	0.00061181	3.21338
				S3_28872702	3	28872702	0.00058564	3.23237
				S3_28872759	3	28872759	0.00051592	3.28742
				S3_28872762	3	28872762	0.00051592	3.28742
				S3_28872775	3	28872775	0.00051592	3.28742
				S3_28872827	3	28872827	0.00032407	3.48936
				S3_28872828	3	28872828	0.00032407	3.48936
				S3_28872842	3	28872842	0.00040293	3.39477
				S3_28872889	3	28872889	0.00058564	3.23237
				S3_28872939	3	28872939	0.00064535	3.1902
				S3_28873001	3	28873001	0.00053724	3.26983
				S3_28873033	3	28873033	0.0014	2.85387
				S3_28873075	3	28873075	0.00030024	3.52253
				S3_28873078	3	28873078	0.00025426	3.59472
				S3_28873097	3	28873097	0.00025443	3.59443
				S3_28873176	3	28873176	0.00036849	3.43357
				S3_28873180	3	28873180	0.00017401	3.75943
				S3_28873184	3	28873184	0.00665	2.17718
			Os03g0713700	S3_28875681	3	28875681	0.00186	2.73049
				S3_28875714	3	28875714	0.00221	2.65561
				S3_28875914	3	28875914	0.00201	2.6968
				S3_28875918	3	28875918	0.002	2.69897
				S3_28875923	3	28875923	0.00077447	3.111
				S3_28875965	3	28875965	0.00229	2.64016
				S3_28875968	3	28875968	0.00058564	3.23237
				S3_28876000	3	28876000	0.00056257	3.24982
				S3_28876006	3	28876006	0.00032582	3.48702
				S3_28876012	3	28876012	0.00035583	3.44876
				S3_28876046	3	28876046	0.00049012	3.3097
				S3_28876126	3	28876126	0.00194	2.7122
				S3_28876150	3	28876150	0.00267	2.57349
				S3_28876191	3	28876191	0.00058564	3.23237
				S3_28876224	3	28876224	0.00078988	3.10244
				S3_28876228	3	28876228	0.00078988	3.10244
				S3_28876343	3	28876343	0.0005663	3.24695
				S3_28876348	3	28876348	0.00077447	3.111
				S3_28876399	3	28876399	0.00058564	3.23237
				S3_28876401	3	28876401	0.00058879	3.23004
				S3_28876408	3	28876408	0.00088956	3.05082
				S3_28876409	3	28876409	0.00066502	3.17717
				S3_28876419	3	28876419	0.00077447	3.111
				S3_28876721	3	28876721	0.00060546	3.21791
				S3_28876809	3	28876809	0.00035403	3.45096
				S3_28876935	3	28876935	0.38281	0.417017
			Os03g0714100	S3_28890357	3	28890357	0.00143	2.84466
				S3_28890745	3	28890745	0.00143	2.84466
				S3_28890893	3	28890893	0.0021	2.67778
				S3_28891165	3	28891165	0.00197	2.70553
				S3_28891174	3	28891174	0.0723	1.14086
			Os03g0714200	S3_28896072	3	28896072	0.00059181	3.22782
				S3_28896304	3	28896304	0.52783	0.277506
				S3_28896308	3	28896308	0.52936	0.276249
				S3_28896315	3	28896315	0.52707	0.278132
			Os03g0714400	S3_28901168	3	28901168	0.00018922	3.72303
				S3_28901170	3	28901170	0.00026806	3.57177
				S3_28901403	3	28901403	0.00012511	3.90271
				S3_28901936	3	28901936	0.00076509	3.11629
				S3_28902046	3	28902046	0.00030882	3.51029
				S3_28902250	3	28902250	0.00114	2.9431
				S3_28902333	3	28902333	0.00049161	3.30838
				S3_28902557	3	28902557	0.00021903	3.6595
				S3_28903942	3	28903942	0.00035425	3.45069
				S3_28904055	3	28904055	0.0002173	3.66294
				S3_28904212	3	28904212	0.00021021	3.67735
				S3_28904347	3	28904347	0.00023174	3.635
				S3_28904618	3	28904618	0.00034114	3.46707
				S3_28904674	3	28904674	0.00030882	3.51029
				S3_28904878	3	28904878	0.000342	3.46597
				S3_28905682	3	28905682	0.00032898	3.48283
				S3_28905735	3	28905735	0.00079782	3.0981
				S3_28905755	3	28905755	0.00053303	3.27325
				S3_28905759	3	28905759	0.00079613	3.09902
				S3_28905782	3	28905782	0.00033849	3.47045
				S3_28905793	3	28905793	0.00036421	3.43865
				S3_28905816	3	28905816	0.00035237	3.453
				S3_28905846	3	28905846	0.00030402	3.5171
				S3_28905911	3	28905911	0.00159	2.7986
				S3_28906064	3	28906064	0.00058331	3.2341
				S3_28906081	3	28906081	0.01783	1.74885
				S3_28906189	3	28906189	0.52243	0.281972
				S3_28906222	3	28906222	0.52592	0.27908
				S3_28906224	3	28906224	0.52592	0.27908
				S3_28906451	3	28906451	0.00036965	3.43221
				S3_28906541	3	28906541	0.00064977	3.18724
				S3_28906544	3	28906544	0.00072823	3.13773
				S3_28906547	3	28906547	0.00088297	3.05405
				S3_28906558	3	28906558	0.00066558	3.1768
				S3_28906572	3	28906572	0.00129	2.88941
				S3_28906605	3	28906605	0.00048782	3.31174
				S3_28906654	3	28906654	0.00262	2.5817
				S3_28906680	3	28906680	0.00163	2.78781
				S3_28906687	3	28906687	0.00166	2.77989
				S3_28906714	3	28906714	0.00056933	3.24464
				S3_28906718	3	28906718	0.0003825	3.41737
			Os03g0714601	S3_28922230	3	28922230	0.00063427	3.19773
				S3_28922264	3	28922264	0.00013701	3.86325
				S3_28922296	3	28922296	0.00024933	3.60323
				S3_28922305	3	28922305	0.61091	0.214023
			Os03g0714701	S3_28924058	3	28924058	0.13308	0.875887
			Os03g0714750	S3_28935247	3	28935247	0.0003333	3.47716
				S3_28935414	3	28935414	0.23414	0.630524
				S3_28935650	3	28935650	0.80881	0.0921535
				S3_28935662	3	28935662	0.00023802	3.62339
				S3_28935671	3	28935671	0.00021814	3.66126
				S3_28935690	3	28935690	0.0435	1.36151
				S3_28935818	3	28935818	0.04283	1.36825
				S3_28936064	3	28936064	0.00013064	3.88392
			Os03g0714800	S3_28936883	3	28936883	0.01286	1.89076
				S3_28936890	3	28936890	0.42126	0.37545
				S3_28936908	3	28936908	0.00978	2.00966
				S3_28936964	3	28936964	0.01155	1.93742
				S3_28936972	3	28936972	0.00651	2.18642
				S3_28937160	3	28937160	0.65989	0.180528
				S3_28937205	3	28937205	0.07061	1.15113
				S3_28937247	3	28937247	0.00323	2.4908
				S3_28937288	3	28937288	0.13004	0.885923
				S3_28937303	3	28937303	0.00023484	3.62923
				S3_28937349	3	28937349	0.00010726	3.96956
				S3_28937436	3	28937436	0.06842	1.16482
				S3_28937467	3	28937467	0.01804	1.74376
				S3_28937548	3	28937548	0.14978	0.824546
				S3_28937660	3	28937660	0.00011499	3.93934
				S3_28937796	3	28937796	0.94471	0.0247015
				S3_28937865	3	28937865	0.55117	0.258714
				S3_28938105	3	28938105	0.15576	0.807544
				S3_28938439	3	28938439	0.04747	1.32358
				S3_28938747	3	28938747	0.0002842	3.54638
				S3_28939030	3	28939030	0.00027298	3.56387
				S3_28939063	3	28939063	0.55592	0.254988
				S3_28939090	3	28939090	0.82031	0.086022
				S3_28939140	3	28939140	0.00017503	3.75689
				S3_28939172	3	28939172	0.00065366	3.18465
				S3_28939454	3	28939454	0.00036317	3.43989
				S3_28939506	3	28939506	0.00274	2.56225
				S3_28939544	3	28939544	0.00032773	3.48448
				S3_28939577	3	28939577	0.00028017	3.55258
				S3_28939602	3	28939602	0.00102	2.9914
				S3_28939706	3	28939706	0.81822	0.0871299
				S3_28939821	3	28939821	0.00548	2.26122
				S3_28939872	3	28939872	0.00482	2.31695
				S3_28939952	3	28939952	0.00076059	3.11885
				S3_28939953	3	28939953	0.00050165	3.2996
				S3_28940031	3	28940031	0.00155	2.80967
				S3_28940039	3	28940039	0.55842	0.253039
				S3_28940043	3	28940043	0.00171	2.767
				S3_28940151	3	28940151	0.00105	2.97881
				S3_28940310	3	28940310	0.00027454	3.56139
				S3_28940317	3	28940317	0.00026518	3.57646
				S3_28940351	3	28940351	0.09202	1.03612
				S3_28940366	3	28940366	0.15887	0.798958
				S3_28941094	3	28941094	0.14579	0.836272
				S3_28941115	3	28941115	0.57907	0.237269
				S3_28941122	3	28941122	0.3479	0.458546
				S3_28941125	3	28941125	0.99043	0.00417621
				S3_28941151	3	28941151	0.79043	0.102137
				S3_28941156	3	28941156	0.0027	2.56864
				S3_28941205	3	28941205	5.4624e-05	4.26262
				S3_28941237	3	28941237	0.0004794	3.3193
				S3_28941254	3	28941254	0.3466	0.460171
				S3_28941312	3	28941312	0.0001499	3.8242
				S3_28941328	3	28941328	0.11414	0.942562
				S3_28941334	3	28941334	0.00033136	3.4797
				S3_28941364	3	28941364	4.5184e-05	4.34502
				S3_28941367	3	28941367	0.00020397	3.69043
				S3_28941431	3	28941431	0.08461	1.07258
				S3_28941537	3	28941537	0.98122	0.00823361
				S3_28941538	3	28941538	0.00276	2.55909
				S3_28941582	3	28941582	0.00029697	3.52729
				S3_28941588	3	28941588	0.00029697	3.52729
				S3_28941593	3	28941593	0.00057267	3.2421
				S3_28941713	3	28941713	0.13178	0.88015
				S3_28941782	3	28941782	0.0078	2.10791
				S3_28941857	3	28941857	0.00769	2.11407
				S3_28942003	3	28942003	0.00022604	3.64581
				S3_28942126	3	28942126	0.75156	0.124036
				S3_28942339	3	28942339	0.0003918	3.40694
				S3_28942450	3	28942450	0.09678	1.01421
				S3_28942495	3	28942495	0.5528	0.257432
				S3_28942516	3	28942516	0.54738	0.261711
				S3_28942522	3	28942522	0.11982	0.921471
				S3_28942530	3	28942530	0.00043703	3.35949
				S3_28942536	3	28942536	0.54398	0.264417
				S3_28942637	3	28942637	0.00109	2.96257
				S3_28942679	3	28942679	4.1965e-05	4.37711
				S3_28942731	3	28942731	0.00169	2.77211
				S3_28942733	3	28942733	0.12633	0.898494
				S3_28942823	3	28942823	0.00013091	3.88303
				S3_28942911	3	28942911	0.55395	0.256529
				S3_28942934	3	28942934	0.55248	0.257683
				S3_28943053	3	28943053	0.00012237	3.91233
				S3_28943082	3	28943082	0.10552	0.976665
				S3_28943114	3	28943114	0.1343	0.871924
				S3_28943147	3	28943147	0.97823	0.00955902
				S3_28943320	3	28943320	0.00018474	3.73344
				S3_28943343	3	28943343	0.00018861	3.72444
				S3_28943604	3	28943604	0.000291	3.53611
				S3_28943685	3	28943685	0.13622	0.865759
				S3_28943748	3	28943748	0.00021853	3.66049
				S3_28943806	3	28943806	0.00027914	3.55418
				S3_28943904	3	28943904	0.00029077	3.53645
				S3_28943963	3	28943963	0.00027036	3.56806
				S3_28944146	3	28944146	0.01306	1.88406
				S3_28944427	3	28944427	0.91895	0.0367081
				S3_28944623	3	28944623	0.00041491	3.38205
				S3_28944690	3	28944690	0.0001827	3.73826
				S3_28944927	3	28944927	0.91917	0.0366042
				S3_28945305	3	28945305	0.12736	0.894967
				S3_28945341	3	28945341	0.00020774	3.68248
				S3_28945358	3	28945358	0.01714	1.76599
				S3_28945364	3	28945364	0.00019919	3.70073
				S3_28945376	3	28945376	0.12632	0.898528
				S3_28945483	3	28945483	0.00029822	3.52546
				S3_28945508	3	28945508	0.00136	2.86646
				S3_28945579	3	28945579	0.42729	0.369277
				S3_28946068	3	28946068	0.11409	0.942752
				S3_28946219	3	28946219	0.000579	3.23732
				S3_28946348	3	28946348	0.00026947	3.56949
				S3_28946384	3	28946384	0.00055207	3.25801
				S3_28946515	3	28946515	0.55592	0.254988
				S3_28946564	3	28946564	0.00027784	3.55621
				S3_28946643	3	28946643	0.00047827	3.32033
				S3_28946687	3	28946687	0.00078489	3.10519
				S3_28946696	3	28946696	0.00169	2.77211
				S3_28946713	3	28946713	0.00072461	3.1399
				S3_28946734	3	28946734	0.00081095	3.09101
				S3_28946742	3	28946742	0.0007013	3.1541
				S3_28946759	3	28946759	0.00070034	3.15469
				S3_28946779	3	28946779	0.000918	3.03716
				S3_28946835	3	28946835	0.00201	2.6968
				S3_28946853	3	28946853	0.13026	0.885189
				S3_28946952	3	28946952	0.51494	0.288243
				S3_28946974	3	28946974	0.00107	2.97062
				S3_28946990	3	28946990	0.00011205	3.95059
				S3_28947005	3	28947005	0.00061679	3.20986
				S3_28947008	3	28947008	0.00044286	3.35373
				S3_28947036	3	28947036	0.0026	2.58503
				S3_28947043	3	28947043	0.0017	2.76955
				S3_28947114	3	28947114	0.00095521	3.0199
				S3_28947145	3	28947145	0.00046733	3.33038
				S3_28947154	3	28947154	0.00038298	3.41682
				S3_28947158	3	28947158	0.00017606	3.75434
				S3_28947161	3	28947161	0.00060431	3.21874
				S3_28947204	3	28947204	0.00049038	3.30947
				S3_28947205	3	28947205	0.00049776	3.30298
				S3_28947270	3	28947270	0.00032338	3.49029
				S3_28947277	3	28947277	4.5826e-05	4.33889
				S3_28947368	3	28947368	0.00106	2.97469
				S3_28947434	3	28947434	8.5701e-05	4.06701
			Os03g0715200	S3_28954371	3	28954371	0.55322	0.257102
				S3_28954435	3	28954435	0.13613	0.866046
				S3_28954437	3	28954437	6.0987e-05	4.21476
			Os03g0715500	S3_28964896	3	28964896	0.0001424	3.84649
				S3_28964980	3	28964980	6.9905e-05	4.15549
				S3_28965041	3	28965041	0.00419	2.37779
				S3_28965042	3	28965042	0.00419	2.37779
				S3_28966305	3	28966305	4.6125e-05	4.33606
				S3_28966570	3	28966570	9.0736e-05	4.04222
				S3_28966580	3	28966580	9.0736e-05	4.04222
				S3_28966720	3	28966720	6.9905e-05	4.15549
				S3_28967355	3	28967355	3.4663e-05	4.46013
				S3_28967421	3	28967421	4.3273e-05	4.36378
				S3_28967522	3	28967522	7.0788e-05	4.15004
				S3_28967677	3	28967677	2.6581e-05	4.57543
				S3_28969336	3	28969336	4.3203e-05	4.36449
				S3_28969471	3	28969471	8.5886e-05	4.06608
				S3_28969672	3	28969672	0.54608	0.262744
				S3_28969675	3	28969675	5.0252e-05	4.29885
				S3_28969944	3	28969944	7.0788e-05	4.15004
				S3_28969966	3	28969966	0.00011182	3.95148
				S3_28970248	3	28970248	8.5409e-05	4.0685
				S3_28970586	3	28970586	8.9789e-05	4.04678
				S3_28971471	3	28971471	4.5154e-05	4.3453
				S3_28971822	3	28971822	2.7213e-05	4.56522
				S3_28972182	3	28972182	2.553e-05	4.59295
				S3_28972208	3	28972208	2.553e-05	4.59295
				S3_28972315	3	28972315	7.0333e-05	4.15284
				S3_28972648	3	28972648	4.3545e-05	4.36106
				S3_28972679	3	28972679	0.00011753	3.92985
				S3_28972791	3	28972791	8.9647e-05	4.04746
				S3_28973253	3	28973253	0.54947	0.260056
				S3_28973760	3	28973760	0.00012922	3.88867
				S3_28974577	3	28974577	3.3122e-05	4.47988
				S3_28974586	3	28974586	3.7023e-05	4.43153
				S3_28974596	3	28974596	0.15041	0.822723
			Os03g0715600	S3_28978093	3	28978093	7.5049e-05	4.12466
				S3_28978146	3	28978146	0.01393	1.85605
				S3_28978237	3	28978237	9.4991e-05	4.02232
				S3_28978252	3	28978252	9.4991e-05	4.02232
				S3_28978734	3	28978734	9.2148e-05	4.03551
				S3_28979122	3	28979122	2.7576e-05	4.55947
				S3_28979656	3	28979656	3.9272e-05	4.40592
				S3_28979788	3	28979788	8.6896e-05	4.061
				S3_28980206	3	28980206	3.4269e-05	4.4651
			Os03g0715900	S3_28980673	3	28980673	0.61121	0.21381
				S3_28980843	3	28980843	4.87e-05	4.31247
			Os03g0716200	S3_28988486	3	28988486	0.00378	2.42251
				S3_28988715	3	28988715	1.9419e-05	4.71177
				S3_28988861	3	28988861	3.2542e-05	4.48756
				S3_28988915	3	28988915	9.2255e-05	4.03501
				S3_28988924	3	28988924	0.13166	0.880546
				S3_28989198	3	28989198	0.13166	0.880546
				S3_28989458	3	28989458	8.9021e-05	4.05051
				S3_28990284	3	28990284	0.13166	0.880546
				S3_28990402	3	28990402	1.2792e-05	4.89306
				S3_28990429	3	28990429	0.13166	0.880546
				S3_28990472	3	28990472	1.3221e-05	4.87874
				S3_28990514	3	28990514	0.21892	0.659715
				S3_28990526	3	28990526	1.3564e-05	4.86761
				S3_28990620	3	28990620	4.3532e-05	4.36119
				S3_28991774	3	28991774	0.99228	0.00336576
			Os03g0716400	S3_28996680	3	28996680	3.5513e-06	5.44961
				S3_28996787	3	28996787	0.13181	0.880052
				S3_28996823	3	28996823	4.9415e-06	5.30614
				S3_28996905	3	28996905	0.12959	0.887429
				S3_28996930	3	28996930	7.0276e-06	5.15319
				S3_28996950	3	28996950	2.4073e-05	4.61847
				S3_28996957	3	28996957	0.89509	0.0481333
				S3_28997605	3	28997605	0.13166	0.880546
				S3_28998231	3	28998231	2.4692e-05	4.60744
				S3_28998272	3	28998272	8.2388e-06	5.08414
				S3_28998364	3	28998364	0.00083421	3.07872
				S3_28998644	3	28998644	7.3805e-06	5.13191
				S3_28998938	3	28998938	1.8214e-06	5.73959
			Os03g0716900	S3_29013355	3	29013355	0.2352	0.628563
				S3_29013390	3	29013390	0.11904	0.924307
				S3_29013419	3	29013419	0.3053	0.515273
				S3_29013425	3	29013425	7.642e-06	5.11679
				S3_29013458	3	29013458	5.6952e-06	5.24449
				S3_29013496	3	29013496	0.36756	0.434672
				S3_29013510	3	29013510	5.8775e-06	5.23081
				S3_29013512	3	29013512	0.48547	0.313838
				S3_29013584	3	29013584	4.1223e-06	5.38486
				S3_29013608	3	29013608	1.1311e-05	4.9465
				S3_29013648	3	29013648	2.0808e-06	5.68177
				S3_29013650	3	29013650	2.073e-06	5.6834
				S3_29013672	3	29013672	2.073e-06	5.6834
				S3_29013770	3	29013770	2.5219e-06	5.59827
				S3_29013799	3	29013799	1.2025e-06	5.91991
				S3_29013810	3	29013810	1.1995e-06	5.921
				S3_29013835	3	29013835	9.8129e-06	5.0082
				S3_29014001	3	29014001	0.40143	0.39639
				S3_29014062	3	29014062	8.2398e-06	5.08408
			Os03g0717000	S3_29016187	3	29016187	9.1197e-06	5.04002
				S3_29016198	3	29016198	0.00016967	3.77039
				S3_29016199	3	29016199	6.0271e-05	4.21989
				S3_29016664	3	29016664	8.4264e-06	5.07436
				S3_29016956	3	29016956	1.1297e-05	4.94704
				S3_29016997	3	29016997	0.28018	0.552563
				S3_29017168	3	29017168	0.00012542	3.90163
				S3_29017309	3	29017309	3.4677e-05	4.45996
				S3_29017529	3	29017529	0.2352	0.628563
				S3_29017563	3	29017563	1.0496e-05	4.97898
				S3_29018356	3	29018356	8.8815e-06	5.05151
				S3_29018362	3	29018362	0.2352	0.628563
				S3_29018493	3	29018493	5.9546e-05	4.22515
				S3_29018521	3	29018521	4.7216e-05	4.32591
				S3_29018924	3	29018924	1.326e-05	4.87746
				S3_29018948	3	29018948	1.7857e-05	4.74819
				S3_29019277	3	29019277	0.28034	0.552315
				S3_29019589	3	29019589	5.0187e-05	4.29941
				S3_29019802	3	29019802	6.2162e-05	4.20648
				S3_29019880	3	29019880	0.01979	1.70355
				S3_29019958	3	29019958	0.30128	0.52103
			Os03g0717200	S3_29028809	3	29028809	2.0035e-05	4.69821
				S3_29028848	3	29028848	0.19321	0.71397
				S3_29028881	3	29028881	9.5739e-06	5.01891
				S3_29028891	3	29028891	3.1924e-05	4.49588
				S3_29028949	3	29028949	1.432e-05	4.84406
				S3_29028958	3	29028958	0.2327	0.633204
				S3_29029103	3	29029103	0.19335	0.713656
				S3_29029157	3	29029157	0.21138	0.674936
				S3_29029165	3	29029165	0.21186	0.673951
				S3_29029222	3	29029222	0.19016	0.720881
				S3_29029246	3	29029246	3.2873e-05	4.48316
				S3_29029247	3	29029247	3.3195e-05	4.47893
				S3_29029600	3	29029600	0.1737	0.7602
				S3_29029825	3	29029825	6.6525e-05	4.17702
				S3_29029837	3	29029837	4.2166e-05	4.37504
				S3_29029849	3	29029849	4.1735e-05	4.3795
				S3_29029918	3	29029918	9.5164e-05	4.02153
				S3_29029928	3	29029928	0.08826	1.05424
				S3_29029932	3	29029932	0.00052583	3.27915
				S3_29029965	3	29029965	5.2759e-05	4.2777
				S3_29029979	3	29029979	0.17552	0.755673
				S3_29029991	3	29029991	2.9866e-05	4.52482
				S3_29030002	3	29030002	0.0001211	3.91686
				S3_29030019	3	29030019	0.81833	0.0870715
				S3_29030415	3	29030415	0.43687	0.359648
				S3_29030658	3	29030658	0.00012505	3.90292
			Os03g0717500	S3_29031977	3	29031977	1.4248e-05	4.84625
				S3_29032033	3	29032033	2.0093e-05	4.69696
				S3_29032081	3	29032081	2.3632e-05	4.6265
				S3_29032123	3	29032123	1.812e-05	4.74184
				S3_29032150	3	29032150	0.18854	0.724596
				S3_29032195	3	29032195	3.2927e-05	4.48245
				S3_29032196	3	29032196	3.2927e-05	4.48245
				S3_29032211	3	29032211	1.5527e-05	4.80891
				S3_29032228	3	29032228	8.2022e-05	4.08607
				S3_29032300	3	29032300	0.00353	2.45223
				S3_29032326	3	29032326	4.6942e-05	4.32844
				S3_29032407	3	29032407	3.274e-05	4.48492
				S3_29032442	3	29032442	2.0372e-05	4.69097
				S3_29032591	3	29032591	2.9833e-05	4.5253
				S3_29032594	3	29032594	0.19459	0.710879
				S3_29032630	3	29032630	2.1383e-05	4.66993
				S3_29032644	3	29032644	1.8245e-05	4.73886
				S3_29032645	3	29032645	6.4156e-05	4.19276
				S3_29032652	3	29032652	1.6651e-05	4.77856
			Os03g0717600	S3_29039560	3	29039560	2.4954e-05	4.60286
				S3_29039907	3	29039907	0.22386	0.650024
				S3_29040515	3	29040515	1.4594e-05	4.83583
				S3_29040670	3	29040670	2.0208e-05	4.69448
				S3_29040778	3	29040778	0.19121	0.718489
				S3_29041364	3	29041364	2.0473e-05	4.68882
				S3_29041458	3	29041458	0.01886	1.72446
				S3_29041459	3	29041459	0.50109	0.300084
				S3_29041725	3	29041725	2.2469e-05	4.64842
				S3_29041802	3	29041802	0.37892	0.421452
				S3_29041821	3	29041821	2.0045e-05	4.69799
				S3_29041827	3	29041827	1.9266e-05	4.71521
				S3_29041846	3	29041846	1.4928e-05	4.826
				S3_29041941	3	29041941	7.063e-05	4.15101
				S3_29042371	3	29042371	0.20738	0.683233
				S3_29042521	3	29042521	1.8097e-05	4.74239
				S3_29042839	3	29042839	1.0955e-05	4.96039
				S3_29042993	3	29042993	0.23292	0.632793
				S3_29043033	3	29043033	1.812e-05	4.74184
				S3_29043940	3	29043940	1.2063e-05	4.91854
				S3_29044190	3	29044190	0.23292	0.632793
				S3_29044300	3	29044300	4.5822e-05	4.33893
				S3_29044404	3	29044404	1.6095e-05	4.79331
				S3_29044839	3	29044839	2.2782e-05	4.64241
				S3_29045110	3	29045110	1.4084e-05	4.85127
				S3_29045210	3	29045210	1.5107e-05	4.82082
				S3_29045384	3	29045384	0.00012028	3.91981
				S3_29045458	3	29045458	0.00013997	3.85397
				S3_29045522	3	29045522	4.505e-05	4.34631
			Os03g0717700	S3_29052957	3	29052957	7.9306e-05	4.10069
				S3_29053054	3	29053054	0.33009	0.481368
				S3_29053084	3	29053084	1.4466e-05	4.83965
				S3_29053103	3	29053103	1.4466e-05	4.83965
				S3_29053882	3	29053882	3.1618e-05	4.50007
				S3_29054071	3	29054071	0.3864	0.412963
				S3_29054160	3	29054160	6.8572e-06	5.16385
				S3_29054250	3	29054250	3.185e-05	4.49689
				S3_29054380	3	29054380	7.6665e-06	5.1154
				S3_29054567	3	29054567	6.434e-06	5.19152
				S3_29054799	3	29054799	4.9619e-05	4.30435
				S3_29054902	3	29054902	3.7981e-05	4.42043
				S3_29054985	3	29054985	1.1249e-05	4.94889
				S3_29055401	3	29055401	0.04945	1.30583
				S3_29055804	3	29055804	0.23292	0.632793
				S3_29055829	3	29055829	6.2645e-06	5.20311
				S3_29056136	3	29056136	0.20613	0.685859
				S3_29056343	3	29056343	0.47242	0.325672
				S3_29057076	3	29057076	0.37892	0.421452
				S3_29057196	3	29057196	5.0516e-05	4.29657
				S3_29057228	3	29057228	4.44e-05	4.35262
				S3_29057264	3	29057264	9.9214e-06	5.00343
				S3_29057386	3	29057386	0.27248	0.564665
				S3_29057434	3	29057434	1.4674e-05	4.83345
				S3_29057459	3	29057459	2.9659e-05	4.52784
				S3_29057731	3	29057731	4.2589e-05	4.3707
				S3_29057761	3	29057761	0.33009	0.481368
				S3_29057956	3	29057956	0.31142	0.506653
				S3_29058371	3	29058371	0.22717	0.643649
			Os03g0717900	S3_29065022	3	29065022	0.00014888	3.82716
				S3_29065142	3	29065142	0.2951	0.530031
				S3_29065237	3	29065237	0.00033287	3.47773
				S3_29065515	3	29065515	0.27364	0.56282
				S3_29065553	3	29065553	0.3786	0.421819
				S3_29066849	3	29066849	0.00010617	3.974
				S3_29067286	3	29067286	0.37892	0.421452
				S3_29067290	3	29067290	0.00039955	3.39843
			Os03g0718000	S3_29068028	3	29068028	0.37892	0.421452
				S3_29068699	3	29068699	0.33009	0.481368
				S3_29069100	3	29069100	0.23292	0.632793
				S3_29069276	3	29069276	0.36362	0.439352
				S3_29069278	3	29069278	0.04025	1.39523
				S3_29069555	3	29069555	0.33009	0.481368
				S3_29069647	3	29069647	0.02745	1.56146
				S3_29069758	3	29069758	0.21676	0.664021
				S3_29069788	3	29069788	0.39926	0.398744
				S3_29069973	3	29069973	0.01705	1.76828
				S3_29070028	3	29070028	0.03867	1.41263
				S3_29070166	3	29070166	0.03867	1.41263
				S3_29070431	3	29070431	0.01684	1.77366
				S3_29070463	3	29070463	0.01684	1.77366
				S3_29070617	3	29070617	0.33009	0.481368
				S3_29071303	3	29071303	0.18854	0.724596
			Os03g0718100	S3_29074217	3	29074217	0.01988	1.70158
				S3_29074552	3	29074552	0.04161	1.3808
				S3_29074577	3	29074577	0.01988	1.70158
				S3_29074635	3	29074635	0.32761	0.484643
				S3_29075336	3	29075336	0.01988	1.70158
				S3_29075513	3	29075513	0.03059	1.51442
				S3_29075688	3	29075688	0.37892	0.421452
				S3_29075820	3	29075820	0.33009	0.481368
			Os03g0718200	S3_29077241	3	29077241	0.01512	1.82045
				S3_29077705	3	29077705	0.01684	1.77366
			Os03g0718500	S3_29090860	3	29090860	0.19354	0.713229
				S3_29090863	3	29090863	0.23607	0.626959
				S3_29090869	3	29090869	0.15039	0.822781
				S3_29090882	3	29090882	0.45098	0.345843
				S3_29090908	3	29090908	0.16701	0.777258
				S3_29090919	3	29090919	0.14243	0.846399
				S3_29090961	3	29090961	0.28007	0.552733
				S3_29090962	3	29090962	0.27565	0.559642
				S3_29090985	3	29090985	0.43277	0.363743
				S3_29090991	3	29090991	0.22649	0.644951
				S3_29090992	3	29090992	0.22649	0.644951
				S3_29091000	3	29091000	0.84158	0.0749046
				S3_29091003	3	29091003	0.48791	0.31166
				S3_29091007	3	29091007	0.79918	0.0973554
				S3_29091018	3	29091018	0.77038	0.113295
				S3_29091069	3	29091069	0.53354	0.272833
				S3_29091201	3	29091201	0.05071	1.29491
			Os03g0718600	S3_29100972	3	29100972	0.28009	0.552702
				S3_29100988	3	29100988	0.46238	0.335001
				S3_29101110	3	29101110	0.03059	1.51442
				S3_29101336	3	29101336	0.64329	0.191593
				S3_29101893	3	29101893	0.03796	1.42067
				S3_29101901	3	29101901	0.45143	0.34541
				S3_29101933	3	29101933	0.02445	1.61172
				S3_29102035	3	29102035	0.01333	1.87517
				S3_29102089	3	29102089	0.46152	0.335809
				S3_29102461	3	29102461	0.03133	1.50404
				S3_29102924	3	29102924	0.04161	1.3808
				S3_29103167	3	29103167	0.39066	0.408201
				S3_29103292	3	29103292	0.07672	1.11509
				S3_29103319	3	29103319	0.5172	0.286341
				S3_29103358	3	29103358	0.01151	1.93892
				S3_29103381	3	29103381	0.04863	1.3131
			Os03g0718700	S3_29104593	3	29104593	0.03148	1.50197
				S3_29104705	3	29104705	0.03416	1.46648
				S3_29104734	3	29104734	0.04349	1.36161
				S3_29104743	3	29104743	0.07672	1.11509
				S3_29104778	3	29104778	0.41294	0.384113
				S3_29104823	3	29104823	0.42087	0.375852
				S3_29104987	3	29104987	0.4007	0.397181
				S3_29105007	3	29105007	0.04146	1.38237
				S3_29105069	3	29105069	0.4631	0.334325
				S3_29105123	3	29105123	0.01662	1.77937
				S3_29105133	3	29105133	0.4115	0.38563
				S3_29105152	3	29105152	0.02282	1.64168
				S3_29105221	3	29105221	0.39833	0.399757
				S3_29105305	3	29105305	0.02326	1.63339
				S3_29105350	3	29105350	0.0417	1.37986
				S3_29105530	3	29105530	0.02282	1.64168
				S3_29105555	3	29105555	0.41168	0.38544
				S3_29105631	3	29105631	0.61861	0.208583
				S3_29105750	3	29105750	0.02165	1.66454
				S3_29105781	3	29105781	0.0417	1.37986
				S3_29105792	3	29105792	0.02802	1.55253
				S3_29105813	3	29105813	0.45677	0.340302
				S3_29105838	3	29105838	0.02326	1.63339
				S3_29105851	3	29105851	0.04161	1.3808
				S3_29105858	3	29105858	0.03972	1.40099
				S3_29105875	3	29105875	0.02326	1.63339
				S3_29105887	3	29105887	0.02344	1.63004
				S3_29105898	3	29105898	0.02344	1.63004
				S3_29105926	3	29105926	0.0417	1.37986
				S3_29105940	3	29105940	0.2312	0.636012
				S3_29105947	3	29105947	0.41283	0.384229
				S3_29105983	3	29105983	0.04161	1.3808
				S3_29106055	3	29106055	0.04139	1.3831
				S3_29106097	3	29106097	0.45143	0.34541
				S3_29106139	3	29106139	0.04161	1.3808
				S3_29106145	3	29106145	0.04161	1.3808
				S3_29106153	3	29106153	0.04161	1.3808
				S3_29106174	3	29106174	0.02872	1.54182
				S3_29106217	3	29106217	0.0271	1.56703
				S3_29106255	3	29106255	0.46325	0.334185
				S3_29106279	3	29106279	0.67736	0.16918
				S3_29106291	3	29106291	0.46325	0.334185
				S3_29106316	3	29106316	0.41294	0.384113
				S3_29106366	3	29106366	0.25109	0.600171
				S3_29106407	3	29106407	0.0251	1.60033
				S3_29106417	3	29106417	0.03867	1.41263
				S3_29106461	3	29106461	0.03918	1.40694
				S3_29106503	3	29106503	0.04582	1.33894
				S3_29106510	3	29106510	0.04161	1.3808
				S3_29106531	3	29106531	0.02784	1.55533
				S3_29106541	3	29106541	0.04161	1.3808
				S3_29106598	3	29106598	0.64663	0.189344
				S3_29106717	3	29106717	0.01697	1.77032
				S3_29106745	3	29106745	0.26018	0.584726
				S3_29106792	3	29106792	0.03867	1.41263
				S3_29106813	3	29106813	0.0271	1.56703
				S3_29107069	3	29107069	0.04257	1.3709
				S3_29107079	3	29107079	0.0306	1.51428
				S3_29107201	3	29107201	0.04112	1.38595
				S3_29107229	3	29107229	0.45517	0.341826
				S3_29107273	3	29107273	0.09242	1.03423
				S3_29107291	3	29107291	0.05213	1.28291
				S3_29107347	3	29107347	0.02431	1.61422
				S3_29107436	3	29107436	0.42087	0.375852
				S3_29107453	3	29107453	0.07798	1.10802
				S3_29107515	3	29107515	0.02326	1.63339
				S3_29107565	3	29107565	0.4101	0.38711
				S3_29107576	3	29107576	0.40526	0.392266
				S3_29107642	3	29107642	0.14769	0.830649
				S3_29107658	3	29107658	0.89054	0.0503466
				S3_29107686	3	29107686	0.14025	0.853097
				S3_29107785	3	29107785	0.46325	0.334185
				S3_29107793	3	29107793	0.46224	0.335132
			Os03g0718800	S3_29110645	3	29110645	0.44782	0.348897
				S3_29110981	3	29110981	0.04544	1.34256
			Os03g0719000	S3_29114675	3	29114675	0.00011564	3.93689
				S3_29114908	3	29114908	6.1748e-05	4.20938
				S3_29114939	3	29114939	0.28461	0.54575
				S3_29114948	3	29114948	0.2431	0.614215
				S3_29115020	3	29115020	0.00032998	3.48151
				S3_29115758	3	29115758	0.44176	0.354814
				S3_29115781	3	29115781	0.35943	0.444386
				S3_29115895	3	29115895	0.00010671	3.97179
				S3_29115907	3	29115907	0.00014796	3.82986
				S3_29116042	3	29116042	0.00019523	3.70945
				S3_29116485	3	29116485	0.00010671	3.97179
				S3_29116615	3	29116615	0.00013927	3.85614
				S3_29116925	3	29116925	0.48412	0.315047
				S3_29117111	3	29117111	0.35943	0.444386
				S3_29117250	3	29117250	0.35549	0.449173
				S3_29117306	3	29117306	0.55728	0.253927
			Os03g0719100	S3_29126837	3	29126837	0.00048498	3.31428
				S3_29126869	3	29126869	0.00075439	3.1224
				S3_29127222	3	29127222	0.0188	1.72584
				S3_29127302	3	29127302	0.00021595	3.66565
				S3_29127360	3	29127360	0.18381	0.735631
				S3_29127367	3	29127367	0.77489	0.11076
				S3_29127369	3	29127369	0.77489	0.11076
				S3_29127375	3	29127375	0.55414	0.25638
				S3_29127388	3	29127388	0.00011595	3.93573
				S3_29127550	3	29127550	0.99765	0.00102179
				S3_29127709	3	29127709	0.78223	0.106666
				S3_29127713	3	29127713	0.9137	0.0391964
				S3_29127958	3	29127958	0.20981	0.678174
				S3_29128083	3	29128083	0.21316	0.671294
				S3_29128113	3	29128113	0.00018291	3.73776
				S3_29128556	3	29128556	0.00034015	3.46833
				S3_29128672	3	29128672	0.20082	0.697193
				S3_29129010	3	29129010	0.00010844	3.96481
				S3_29129116	3	29129116	0.00020187	3.69493
				S3_29129250	3	29129250	0.18058	0.74333
				S3_29129490	3	29129490	0.1697	0.770318
				S3_29130080	3	29130080	7.3064e-05	4.1363
				S3_29130305	3	29130305	0.20255	0.693468
				S3_29130520	3	29130520	0.13776	0.860877
				S3_29130611	3	29130611	0.12195	0.913818
				S3_29130702	3	29130702	9.552e-05	4.01991
				S3_29131295	3	29131295	0.12843	0.891334
				S3_29131364	3	29131364	0.18203	0.739857
				S3_29131394	3	29131394	0.00013927	3.85614
				S3_29131402	3	29131402	0.45717	0.339922
				S3_29131408	3	29131408	0.0002239	3.64995
				S3_29131431	3	29131431	0.00069084	3.16062
				S3_29131534	3	29131534	0.18203	0.739857
				S3_29132728	3	29132728	0.18203	0.739857
				S3_29133091	3	29133091	0.00088409	3.0535
				S3_29133285	3	29133285	0.00020187	3.69493
				S3_29133505	3	29133505	0.00034371	3.46381
				S3_29133695	3	29133695	0.00020177	3.69514
				S3_29133749	3	29133749	0.20828	0.681352
				S3_29133919	3	29133919	0.00014618	3.83511
				S3_29133985	3	29133985	0.1999	0.699187
				S3_29134230	3	29134230	7.3064e-05	4.1363
				S3_29134294	3	29134294	0.22126	0.655097
				S3_29134381	3	29134381	0.00014602	3.83559
				S3_29134514	3	29134514	0.00025526	3.59302
			Os03g0719200	S3_29135548	3	29135548	0.13798	0.860184
				S3_29135552	3	29135552	0.00030633	3.51381
				S3_29135554	3	29135554	0.44459	0.35204
				S3_29135608	3	29135608	0.35149	0.454087
				S3_29135620	3	29135620	6.6457e-05	4.17746
				S3_29135636	3	29135636	0.36185	0.441471
				S3_29135726	3	29135726	9.836e-05	4.00718
				S3_29135731	3	29135731	0.00059244	3.22736
			Os03g0719300	S3_29137881	3	29137881	0.00010594	3.97494
				S3_29138042	3	29138042	0.00010571	3.97588
				S3_29138272	3	29138272	0.00020789	3.68217
				S3_29138349	3	29138349	8.767e-05	4.05715
				S3_29138921	3	29138921	0.00027049	3.56785
				S3_29139507	3	29139507	0.21386	0.66987
				S3_29139750	3	29139750	0.00033414	3.47607
				S3_29139922	3	29139922	0.00034172	3.46633
				S3_29140004	3	29140004	0.21228	0.673091
				S3_29140027	3	29140027	0.00020187	3.69493
				S3_29140541	3	29140541	0.00020187	3.69493
				S3_29140944	3	29140944	0.00017086	3.76736
				S3_29141030	3	29141030	0.00045978	3.33745
				S3_29141756	3	29141756	0.36286	0.440261
				S3_29141757	3	29141757	0.00107	2.97062
				S3_29141758	3	29141758	0.00030214	3.51979
				S3_29141863	3	29141863	0.00033414	3.47607
				S3_29142193	3	29142193	0.16366	0.786057
				S3_29142753	3	29142753	0.36943	0.432468
				S3_29142822	3	29142822	0.00011241	3.9492
				S3_29142883	3	29142883	0.3789	0.421475
				S3_29143264	3	29143264	0.28077	0.551649
				S3_29143279	3	29143279	0.7291	0.137213
				S3_29143280	3	29143280	0.53044	0.275364
				S3_29143281	3	29143281	0.12271	0.91112
				S3_29143339	3	29143339	0.16452	0.783781
				S3_29144226	3	29144226	0.00020187	3.69493
				S3_29144347	3	29144347	0.36286	0.440261
				S3_29145026	3	29145026	8.6092e-05	4.06504
				S3_29145096	3	29145096	0.38598	0.413435
				S3_29145339	3	29145339	4.1537e-05	4.38156
			Os03g0719400	S3_29150208	3	29150208	8.9465e-05	4.04835
				S3_29150356	3	29150356	0.36286	0.440261
				S3_29150357	3	29150357	0.24858	0.604534
				S3_29151036	3	29151036	0.43565	0.360862
				S3_29151116	3	29151116	9.8004e-05	4.00876
				S3_29151349	3	29151349	0.36286	0.440261
				S3_29151727	3	29151727	0.00051299	3.28989
				S3_29151760	3	29151760	0.00032841	3.48358
				S3_29151774	3	29151774	0.37812	0.42237
				S3_29151856	3	29151856	0.43373	0.362781
				S3_29152190	3	29152190	0.37263	0.428722
				S3_29152266	3	29152266	0.000147	3.83268
				S3_29152328	3	29152328	2.0158e-05	4.69555
				S3_29152406	3	29152406	0.00025218	3.59829
				S3_29152541	3	29152541	0.00027793	3.55606
				S3_29153254	3	29153254	0.69871	0.155703
			Os03g0719500	S3_29158282	3	29158282	0.0646	1.18977
				S3_29158457	3	29158457	0.00138	2.86012
				S3_29159087	3	29159087	0.00055403	3.25647
				S3_29159631	3	29159631	0.0646	1.18977
				S3_29160018	3	29160018	0.0646	1.18977
				S3_29160278	3	29160278	0.37062	0.431071
				S3_29160811	3	29160811	0.11247	0.948963
				S3_29161064	3	29161064	0.09148	1.03867
				S3_29161105	3	29161105	6.098e-05	4.21481
				S3_29161109	3	29161109	0.00594	2.22621
				S3_29161280	3	29161280	0.00134	2.8729
				S3_29161311	3	29161311	6.9755e-05	4.15642
				S3_29161373	3	29161373	0.0646	1.18977
				S3_29161451	3	29161451	0.00080109	3.09632
				S3_29161671	3	29161671	0.37062	0.431071
				S3_29161901	3	29161901	0.373	0.428291
				S3_29161954	3	29161954	0.04397	1.35684
				S3_29162975	3	29162975	0.00011458	3.94089
				S3_29163150	3	29163150	0.00011353	3.94489
				S3_29163221	3	29163221	0.00080109	3.09632
				S3_29163322	3	29163322	0.07138	1.14642
				S3_29164114	3	29164114	0.09148	1.03867
				S3_29164129	3	29164129	8.6293e-05	4.06402
				S3_29164345	3	29164345	8.5431e-05	4.06838
				S3_29164474	3	29164474	7.5487e-05	4.12213
				S3_29164497	3	29164497	6.292e-05	4.20121
				S3_29164553	3	29164553	0.07232	1.14074
				S3_29164871	3	29164871	0.00023751	3.62432
				S3_29165085	3	29165085	0.00977	2.01011
			Os03g0719700	S3_29167487	3	29167487	0.00029878	3.52465
				S3_29167579	3	29167579	0.14177	0.848416
				S3_29167668	3	29167668	0.67139	0.173025
				S3_29167696	3	29167696	0.00108	2.96658
				S3_29167719	3	29167719	0.65372	0.184608
				S3_29167720	3	29167720	0.14177	0.848416
				S3_29167730	3	29167730	0.00079173	3.10142
				S3_29167734	3	29167734	0.14177	0.848416
				S3_29167753	3	29167753	0.00128	2.89279
				S3_29167761	3	29167761	0.65517	0.183646
				S3_29167797	3	29167797	0.00115	2.9393
				S3_29167798	3	29167798	0.00115	2.9393
				S3_29167804	3	29167804	0.11745	0.930147
				S3_29167811	3	29167811	0.11745	0.930147
				S3_29167820	3	29167820	0.00026742	3.57281
				S3_29167825	3	29167825	0.0013	2.88606
				S3_29167853	3	29167853	0.00303	2.51856
				S3_29167860	3	29167860	0.00213	2.67162
				S3_29167862	3	29167862	0.65357	0.184708
				S3_29167863	3	29167863	0.22089	0.655824
				S3_29167903	3	29167903	0.00032937	3.48232
				S3_29167933	3	29167933	0.14068	0.851768
				S3_29167947	3	29167947	0.14264	0.845759
				S3_29167952	3	29167952	0.00043769	3.35883
				S3_29167996	3	29167996	0.00099169	3.00362
				S3_29168014	3	29168014	0.00030856	3.51066
				S3_29168055	3	29168055	0.00244	2.61261
				S3_29168056	3	29168056	0.15709	0.803851
				S3_29168072	3	29168072	1.5053e-05	4.82238
				S3_29168073	3	29168073	0.65372	0.184608
				S3_29168084	3	29168084	0.00023233	3.63389
				S3_29168087	3	29168087	0.67748	0.169104
				S3_29168139	3	29168139	0.14287	0.845059
				S3_29168265	3	29168265	0.14348	0.843209
				S3_29168382	3	29168382	0.14514	0.838213
				S3_29168420	3	29168420	0.00131	2.88273
				S3_29168440	3	29168440	0.15673	0.804848
				S3_29168536	3	29168536	0.65372	0.184608
				S3_29168922	3	29168922	0.65597	0.183116
				S3_29169080	3	29169080	0.00347	2.45967
				S3_29169085	3	29169085	0.14025	0.853097
				S3_29169161	3	29169161	0.0009508	3.02191
				S3_29169497	3	29169497	0.0002528	3.59722
				S3_29169803	3	29169803	0.14161	0.848906
				S3_29169989	3	29169989	0.14177	0.848416
				S3_29170003	3	29170003	0.88003	0.0555025
				S3_29171152	3	29171152	0.14165	0.848783
				S3_29172816	3	29172816	0.00080229	3.09567
				S3_29172840	3	29172840	0.00021779	3.66196
				S3_29173471	3	29173471	0.65372	0.184608
				S3_29173528	3	29173528	0.00131	2.88273
				S3_29173537	3	29173537	0.00019272	3.71507
				S3_29173621	3	29173621	0.0005169	3.28659
				S3_29173698	3	29173698	0.55857	0.252922
			Os03g0719800	S3_29174011	3	29174011	0.22096	0.655686
				S3_29174055	3	29174055	0.47003	0.327874
				S3_29174056	3	29174056	0.46637	0.331269
				S3_29174336	3	29174336	0.1206	0.918653
				S3_29174495	3	29174495	0.0003544	3.45051
				S3_29174562	3	29174562	0.00052237	3.28202
				S3_29175009	3	29175009	0.10138	0.994048
				S3_29175098	3	29175098	0.00029006	3.53751
				S3_29175165	3	29175165	0.00028199	3.54977
				S3_29175315	3	29175315	0.00022108	3.65545
				S3_29175611	3	29175611	0.50194	0.299348
				S3_29175614	3	29175614	0.14177	0.848416
				S3_29175742	3	29175742	0.1196	0.922269
				S3_29175903	3	29175903	0.00094589	3.02416
			Os03g0719850	S3_29181089	3	29181089	0.38715	0.412121
				S3_29181420	3	29181420	0.6273	0.202525
				S3_29181542	3	29181542	0.00217	2.66354
				S3_29181594	3	29181594	0.00147	2.83268
				S3_29181621	3	29181621	0.00147	2.83268
				S3_29181626	3	29181626	0.6182	0.208871
				S3_29181921	3	29181921	0.53639	0.270519
				S3_29181962	3	29181962	0.00289	2.5391
				S3_29182162	3	29182162	0.51833	0.285394
				S3_29182164	3	29182164	0.00185	2.73283
				S3_29182169	3	29182169	0.00197	2.70553
				S3_29182191	3	29182191	0.00197	2.70553
				S3_29182192	3	29182192	0.00197	2.70553
				S3_29182209	3	29182209	0.62846	0.201722
				S3_29182216	3	29182216	0.0044	2.35655
				S3_29182260	3	29182260	0.00183	2.73755
				S3_29182290	3	29182290	0.00183	2.73755
				S3_29182301	3	29182301	0.62782	0.202165
				S3_29182313	3	29182313	0.00287	2.54212
				S3_29183050	3	29183050	0.61955	0.207924
			Os03g0719900	S3_29185276	3	29185276	0.67253	0.172288
				S3_29185458	3	29185458	0.58719	0.231221
				S3_29185855	3	29185855	0.00501	2.30016
				S3_29186280	3	29186280	0.00971	2.01278
				S3_29186461	3	29186461	0.19793	0.703488
				S3_29187091	3	29187091	0.0076	2.11919
				S3_29187946	3	29187946	0.01011	1.99525
				S3_29188079	3	29188079	0.0152	1.81816
				S3_29188131	3	29188131	0.57913	0.237224
				S3_29188264	3	29188264	0.97946	0.0090133
				S3_29188265	3	29188265	0.26698	0.573521
				S3_29188266	3	29188266	0.63749	0.195527
				S3_29188445	3	29188445	0.58524	0.232666
				S3_29188734	3	29188734	0.5871	0.231288
				S3_29188744	3	29188744	0.5871	0.231288
				S3_29189011	3	29189011	0.5898	0.229295
				S3_29189018	3	29189018	0.5898	0.229295
				S3_29189046	3	29189046	0.00888	2.05159
				S3_29189061	3	29189061	0.00838	2.07676
				S3_29189074	3	29189074	0.63553	0.196864
				S3_29189095	3	29189095	0.00818	2.08725
				S3_29189098	3	29189098	0.00742	2.1296
				S3_29189125	3	29189125	0.5871	0.231288
				S3_29189128	3	29189128	0.5871	0.231288
				S3_29189136	3	29189136	0.00434	2.36251
				S3_29189156	3	29189156	0.619	0.208309
				S3_29189163	3	29189163	0.00704	2.15243
				S3_29189166	3	29189166	0.0048	2.31876
				S3_29189171	3	29189171	0.0122	1.91364
				S3_29189177	3	29189177	0.5871	0.231288
				S3_29189186	3	29189186	0.00792	2.10127
				S3_29189188	3	29189188	0.00792	2.10127
				S3_29189209	3	29189209	0.68362	0.165185
				S3_29189264	3	29189264	0.5871	0.231288
				S3_29189282	3	29189282	0.00806	2.09366
				S3_29189300	3	29189300	0.58617	0.231976
				S3_29189353	3	29189353	0.00806	2.09366
				S3_29189447	3	29189447	0.22759	0.642847
				S3_29189452	3	29189452	0.03758	1.42504
				S3_29189469	3	29189469	0.04047	1.39287
				S3_29189485	3	29189485	0.03379	1.47121
				S3_29189526	3	29189526	0.01361	1.86614
				S3_29189535	3	29189535	0.01943	1.71153
				S3_29189606	3	29189606	0.42599	0.370601
				S3_29189619	3	29189619	0.0331	1.48017
				S3_29189622	3	29189622	0.03407	1.46763
				S3_29189651	3	29189651	0.01924	1.71579
				S3_29189655	3	29189655	0.01565	1.80549
				S3_29189682	3	29189682	0.59766	0.223546
				S3_29189722	3	29189722	0.58729	0.231147
				S3_29189759	3	29189759	0.23227	0.634007
				S3_29189773	3	29189773	0.23189	0.634718
				S3_29189808	3	29189808	0.57483	0.240461
				S3_29189809	3	29189809	0.5087	0.293538
				S3_29189814	3	29189814	0.00892	2.04964
				S3_29189844	3	29189844	0.5871	0.231288
				S3_29189854	3	29189854	0.5923	0.227458
				S3_29189855	3	29189855	0.00727	2.13847
				S3_29189863	3	29189863	0.58705	0.231325
				S3_29189875	3	29189875	0.0133	1.87615
				S3_29189930	3	29189930	0.03715	1.43004
				S3_29189931	3	29189931	0.04811	1.31776
				S3_29189946	3	29189946	0.58575	0.232288
				S3_29189993	3	29189993	0.5866	0.231658
				S3_29190010	3	29190010	0.0133	1.87615
			Os03g0720166	S3_29191151	3	29191151	0.84062	0.0754003
				S3_29191161	3	29191161	0.00333	2.47756
				S3_29191217	3	29191217	0.00673	2.17198
				S3_29191285	3	29191285	0.01883	1.72515
				S3_29191366	3	29191366	0.00851	2.07007
				S3_29191529	3	29191529	0.01169	1.93219
				S3_29191540	3	29191540	0.00767	2.1152
				S3_29191559	3	29191559	0.00535	2.27165
				S3_29191588	3	29191588	0.00523	2.2815
				S3_29191617	3	29191617	0.00703	2.15304
				S3_29191633	3	29191633	0.5871	0.231288
				S3_29191651	3	29191651	0.9323	0.0304443
			Os03g0720300	S3_29200220	3	29200220	0.94781	0.0232787
				S3_29200421	3	29200421	0.01118	1.95156
				S3_29200432	3	29200432	0.1844	0.734239
				S3_29200613	3	29200613	0.59221	0.227524
				S3_29200622	3	29200622	0.20037	0.698167
				S3_29200642	3	29200642	0.61325	0.212362
				S3_29200662	3	29200662	0.5871	0.231288
				S3_29200680	3	29200680	0.6182	0.208871
				S3_29200889	3	29200889	0.13821	0.859461
				S3_29200935	3	29200935	0.5871	0.231288
				S3_29200940	3	29200940	0.62478	0.204273
				S3_29200956	3	29200956	0.619	0.208309
				S3_29201034	3	29201034	0.13066	0.883857
				S3_29201156	3	29201156	0.56014	0.251703
				S3_29201219	3	29201219	0.59207	0.227627
				S3_29201311	3	29201311	0.60284	0.219798
				S3_29201355	3	29201355	0.6182	0.208871
				S3_29201375	3	29201375	0.6223	0.206
				S3_29201381	3	29201381	0.7908	0.101933
				S3_29201382	3	29201382	0.7908	0.101933
				S3_29201448	3	29201448	0.61734	0.209476
				S3_29201548	3	29201548	0.17059	0.768046
				S3_29201573	3	29201573	0.10604	0.97453
				S3_29201602	3	29201602	0.21977	0.658032
				S3_29201635	3	29201635	0.13327	0.875268
				S3_29201652	3	29201652	0.59145	0.228082
				S3_29201697	3	29201697	0.08748	1.05809
				S3_29201737	3	29201737	0.15179	0.818757
				S3_29201762	3	29201762	0.27316	0.563583
				S3_29201821	3	29201821	0.6182	0.208871
				S3_29201832	3	29201832	0.61951	0.207952
				S3_29201835	3	29201835	0.6182	0.208871
				S3_29201846	3	29201846	0.6182	0.208871
				S3_29201895	3	29201895	0.60065	0.221379
				S3_29201930	3	29201930	0.61432	0.211605
				S3_29201943	3	29201943	0.60788	0.216182
				S3_29201974	3	29201974	0.20431	0.68971
				S3_29201976	3	29201976	0.60788	0.216182
				S3_29202004	3	29202004	0.40687	0.390544
				S3_29202007	3	29202007	0.61814	0.208913
				S3_29202014	3	29202014	0.6182	0.208871
				S3_29202092	3	29202092	0.6182	0.208871
				S3_29202138	3	29202138	0.67253	0.172288
				S3_29202146	3	29202146	0.67253	0.172288
				S3_29202212	3	29202212	0.6182	0.208871
				S3_29202217	3	29202217	0.6182	0.208871
				S3_29202288	3	29202288	0.62329	0.20531
				S3_29202293	3	29202293	0.61432	0.211605
				S3_29202294	3	29202294	0.61432	0.211605
				S3_29202295	3	29202295	0.61303	0.212518
				S3_29202303	3	29202303	0.60788	0.216182
				S3_29202306	3	29202306	0.5871	0.231288
				S3_29202309	3	29202309	0.36592	0.436614
				S3_29202338	3	29202338	0.6182	0.208871
				S3_29202364	3	29202364	0.6182	0.208871
				S3_29202371	3	29202371	0.6182	0.208871
				S3_29202496	3	29202496	0.66601	0.176519
				S3_29202512	3	29202512	0.67647	0.169751
				S3_29202556	3	29202556	0.7487	0.125692
				S3_29202596	3	29202596	0.41984	0.376916
				S3_29202597	3	29202597	0.40534	0.392181
				S3_29202602	3	29202602	0.54189	0.266089
				S3_29202659	3	29202659	0.34438	0.462962
				S3_29202660	3	29202660	0.29482	0.530443
				S3_29202661	3	29202661	0.59247	0.227334
				S3_29202673	3	29202673	0.43461	0.3619
				S3_29202690	3	29202690	0.62914	0.201253
				S3_29202707	3	29202707	0.68717	0.162936
				S3_29202711	3	29202711	0.26874	0.570668
				S3_29202728	3	29202728	0.28275	0.548597
				S3_29202751	3	29202751	0.53447	0.272077
				S3_29202764	3	29202764	0.20146	0.695811
				S3_29202772	3	29202772	0.48867	0.310984
				S3_29202773	3	29202773	0.28758	0.541241
				S3_29202782	3	29202782	0.00054878	3.2606
				S3_29202785	3	29202785	0.46506	0.332491
				S3_29202786	3	29202786	0.41836	0.37845
				S3_29202787	3	29202787	0.46633	0.331307
				S3_29202816	3	29202816	0.01152	1.93855
				S3_29202825	3	29202825	0.2772	0.557207
				S3_29202839	3	29202839	0.15432	0.811578
				S3_29202852	3	29202852	0.27144	0.566326
				S3_29202857	3	29202857	0.75876	0.119896
				S3_29202863	3	29202863	0.16263	0.788799
				S3_29202921	3	29202921	0.43505	0.361461
				S3_29202934	3	29202934	0.70275	0.153199
				S3_29202969	3	29202969	0.65183	0.185866
				S3_29203049	3	29203049	0.61434	0.211591
				S3_29203395	3	29203395	0.16645	0.778716
				S3_29203428	3	29203428	0.6252	0.203981
				S3_29203454	3	29203454	0.61746	0.209391
				S3_29203457	3	29203457	0.62027	0.207419
				S3_29203467	3	29203467	0.61746	0.209391
				S3_29203548	3	29203548	0.01159	1.93592
				S3_29203573	3	29203573	0.94788	0.0232466
				S3_29203577	3	29203577	0.93824	0.0276861
				S3_29203621	3	29203621	0.6182	0.208871
				S3_29203658	3	29203658	0.61708	0.209659
				S3_29203679	3	29203679	0.6182	0.208871
				S3_29203690	3	29203690	0.12073	0.918185
				S3_29203695	3	29203695	0.47236	0.325727
				S3_29203704	3	29203704	0.6182	0.208871
				S3_29203725	3	29203725	0.12315	0.909566
				S3_29203739	3	29203739	0.12867	0.890523
				S3_29203797	3	29203797	0.4222	0.374482
				S3_29203814	3	29203814	0.43351	0.363001
				S3_29203836	3	29203836	0.16766	0.775571
				S3_29203850	3	29203850	0.1596	0.796967
				S3_29203851	3	29203851	0.38752	0.411706
				S3_29203859	3	29203859	0.01329	1.87648
				S3_29203913	3	29203913	0.62575	0.203599
				S3_29203923	3	29203923	0.17026	0.768887
				S3_29204039	3	29204039	0.01668	1.7778
				S3_29204088	3	29204088	0.35406	0.450923
				S3_29204178	3	29204178	0.4659	0.331707
				S3_29204190	3	29204190	0.55826	0.253163
				S3_29204232	3	29204232	0.20953	0.678754
				S3_29204251	3	29204251	0.18983	0.721635
				S3_29204253	3	29204253	0.39834	0.399746
				S3_29204303	3	29204303	0.29588	0.528884
				S3_29204314	3	29204314	0.2696	0.56928
				S3_29204384	3	29204384	0.22415	0.649461
				S3_29204422	3	29204422	0.22192	0.653804
				S3_29204436	3	29204436	0.28174	0.550151
				S3_29204467	3	29204467	0.29146	0.535421
				S3_29204484	3	29204484	0.24073	0.61847
				S3_29204486	3	29204486	0.28844	0.539945
				S3_29204489	3	29204489	0.15526	0.80894
				S3_29204498	3	29204498	0.34613	0.460761
				S3_29204499	3	29204499	0.3722	0.429224
				S3_29204523	3	29204523	0.55704	0.254114
				S3_29204633	3	29204633	0.02698	1.56896
				S3_29204643	3	29204643	0.21366	0.670277
				S3_29204648	3	29204648	0.34364	0.463896
				S3_29204700	3	29204700	0.01875	1.727
				S3_29204706	3	29204706	0.34234	0.465542
				S3_29204710	3	29204710	0.15585	0.807293
				S3_29204827	3	29204827	0.32594	0.486862
				S3_29204905	3	29204905	0.34926	0.456851
				S3_29204907	3	29204907	0.66155	0.179437
				S3_29204915	3	29204915	0.41728	0.379572
				S3_29204971	3	29204971	0.00928	2.03245
				S3_29205122	3	29205122	0.06809	1.16692
				S3_29205154	3	29205154	0.02449	1.61101
				S3_29205244	3	29205244	0.31412	0.502904
				S3_29205301	3	29205301	0.61883	0.208429
				S3_29205307	3	29205307	0.03087	1.51046
				S3_29205321	3	29205321	0.06945	1.15833
				S3_29205360	3	29205360	0.71042	0.148485
				S3_29205393	3	29205393	0.17335	0.761076
				S3_29205397	3	29205397	0.54358	0.264737
				S3_29205419	3	29205419	0.62467	0.204349
				S3_29205420	3	29205420	0.17617	0.754068
				S3_29205463	3	29205463	0.79364	0.100376
				S3_29205482	3	29205482	0.12378	0.90735
				S3_29205502	3	29205502	0.58814	0.230519
				S3_29205510	3	29205510	0.36056	0.443022
				S3_29205590	3	29205590	0.1685	0.7734
				S3_29205606	3	29205606	0.28082	0.551572
				S3_29205708	3	29205708	0.19756	0.704301
				S3_29205784	3	29205784	0.94774	0.0233108
				S3_29205790	3	29205790	0.97787	0.00971888
				S3_29205809	3	29205809	0.97809	0.00962118
				S3_29205840	3	29205840	0.72743	0.138209
				S3_29205857	3	29205857	0.7104	0.148497
				S3_29205872	3	29205872	0.70668	0.150777
				S3_29205886	3	29205886	0.67932	0.167926
				S3_29205889	3	29205889	0.67932	0.167926
				S3_29205911	3	29205911	0.62484	0.204231
				S3_29205958	3	29205958	0.62485	0.204224
				S3_29205972	3	29205972	0.6706	0.173536
				S3_29206003	3	29206003	0.61603	0.210398
				S3_29206039	3	29206039	0.48994	0.309857
				S3_29206047	3	29206047	0.22691	0.644146
				S3_29206052	3	29206052	0.48994	0.309857
				S3_29206076	3	29206076	0.6182	0.208871
				S3_29206113	3	29206113	0.6182	0.208871
				S3_29206136	3	29206136	0.62529	0.203919
				S3_29206152	3	29206152	0.19025	0.720675
				S3_29206158	3	29206158	0.62172	0.206405
				S3_29206269	3	29206269	0.6182	0.208871
				S3_29206274	3	29206274	0.6182	0.208871
				S3_29206292	3	29206292	0.6182	0.208871
				S3_29206294	3	29206294	0.6182	0.208871
				S3_29206297	3	29206297	0.6182	0.208871
				S3_29206298	3	29206298	0.6182	0.208871
				S3_29206307	3	29206307	0.6182	0.208871
				S3_29206335	3	29206335	0.6182	0.208871
				S3_29206340	3	29206340	0.02469	1.60748
				S3_29206353	3	29206353	0.94781	0.0232787
				S3_29206391	3	29206391	0.6182	0.208871
				S3_29206412	3	29206412	0.6182	0.208871
				S3_29206647	3	29206647	0.6182	0.208871
				S3_29206654	3	29206654	0.6182	0.208871
				S3_29206667	3	29206667	0.6182	0.208871
				S3_29206669	3	29206669	0.6182	0.208871
				S3_29206676	3	29206676	0.6182	0.208871
				S3_29206733	3	29206733	0.6182	0.208871
				S3_29206793	3	29206793	0.6182	0.208871
				S3_29206880	3	29206880	0.6182	0.208871
				S3_29206934	3	29206934	0.20505	0.68814
				S3_29206946	3	29206946	0.6182	0.208871
				S3_29206952	3	29206952	0.60132	0.220894
				S3_29206986	3	29206986	0.67058	0.173549
				S3_29206987	3	29206987	0.6182	0.208871
				S3_29206988	3	29206988	0.6182	0.208871
				S3_29206999	3	29206999	0.6182	0.208871
				S3_29207049	3	29207049	0.36232	0.440908
				S3_29207060	3	29207060	0.61819	0.208878
				S3_29207218	3	29207218	0.37337	0.427861
				S3_29207251	3	29207251	0.19656	0.706505
				S3_29207339	3	29207339	0.56591	0.247253
				S3_29207345	3	29207345	0.24412	0.612397
				S3_29207351	3	29207351	0.48091	0.317936
				S3_29207359	3	29207359	0.31849	0.496904
				S3_29207363	3	29207363	0.29675	0.527609
				S3_29207365	3	29207365	0.24426	0.612148
				S3_29207381	3	29207381	0.25572	0.592235
				S3_29207385	3	29207385	0.25572	0.592235
				S3_29207432	3	29207432	0.08401	1.07567
				S3_29207435	3	29207435	0.1265	0.897909
				S3_29207448	3	29207448	0.24031	0.619228
				S3_29207531	3	29207531	0.84529	0.0729943
				S3_29207538	3	29207538	0.44807	0.348654
				S3_29207543	3	29207543	0.23222	0.6341
				S3_29207545	3	29207545	0.23222	0.6341
				S3_29207561	3	29207561	0.20292	0.692675
				S3_29207570	3	29207570	0.09758	1.01064
				S3_29207571	3	29207571	0.16006	0.795717
				S3_29207601	3	29207601	0.38632	0.413053
				S3_29207607	3	29207607	0.40796	0.389382
				S3_29207639	3	29207639	0.6182	0.208871
				S3_29207678	3	29207678	0.90112	0.0452174
				S3_29207710	3	29207710	0.61615	0.210314
				S3_29207733	3	29207733	0.47123	0.326767
				S3_29207756	3	29207756	0.22874	0.640658
				S3_29207768	3	29207768	0.18941	0.722597
				S3_29207769	3	29207769	0.94749	0.0234254
				S3_29207771	3	29207771	0.188	0.725842
				S3_29207783	3	29207783	0.26631	0.574613
				S3_29207787	3	29207787	0.26631	0.574613
				S3_29207788	3	29207788	0.26631	0.574613
				S3_29207790	3	29207790	0.20902	0.679812
				S3_29207813	3	29207813	0.24512	0.610621
				S3_29207829	3	29207829	0.6182	0.208871
				S3_29208111	3	29208111	0.62809	0.201978
				S3_29208410	3	29208410	0.6182	0.208871
				S3_29208459	3	29208459	0.62095	0.206943
				S3_29208460	3	29208460	0.62095	0.206943
				S3_29208657	3	29208657	0.29218	0.53435
			Os03g0720400	S3_29210049	3	29210049	0.36062	0.44295
				S3_29210099	3	29210099	0.27646	0.558368
				S3_29210125	3	29210125	0.28009	0.552702
				S3_29210139	3	29210139	0.18725	0.727578
				S3_29210470	3	29210470	0.19864	0.701933
				S3_29210536	3	29210536	0.58061	0.236115
				S3_29210597	3	29210597	0.15726	0.803382
				S3_29210627	3	29210627	0.58392	0.233647
				S3_29210687	3	29210687	0.39137	0.407412
				S3_29210822	3	29210822	0.17745	0.750924
				S3_29210853	3	29210853	0.70959	0.148993
				S3_29210860	3	29210860	0.63588	0.196625
				S3_29211075	3	29211075	0.60259	0.219978
				S3_29211172	3	29211172	0.60259	0.219978
				S3_29211202	3	29211202	0.60161	0.220685
				S3_29211219	3	29211219	0.60161	0.220685
				S3_29211285	3	29211285	0.6122	0.213107
				S3_29211288	3	29211288	0.6122	0.213107
				S3_29211295	3	29211295	0.36908	0.432879
[truncated: 354 more rows]

## Sheet: Table S5
Supplementary Table S5. Candidte genes of four important QTL regions determined by haplotype analysis
QTL	Gene	Trait	Env	Hap.ID	Haplotypeb	pa	No.	Mean	sd	Min	Max	Multiple Comparisonc	Gene Descriptiond
qAC6.1	Wx	AC	SY	Hap1	GAACATCTTCTGGAGTGTCACGAT	8.63178e-35	19	24.26	1.59	21.2	26.89	b	Granule-bound starch synthase I
				Hap2	GAGTCGTCCCCAAGACGCGACGGG		31	25	4.83	12.12	29.64	b
				Hap3	GGGTCGTCCTCAAGACACGGTAGG		71	27.6	2.07	16.27	31.1	a
				Hap4	TAACATCTTCTGGAGTGTCACGAT		40	17.95	2.76	12.2	26.51	c
			SZ	Hap1	GAACATCTTCTGGAGTGTCACGAT	2.78744e-17	19	25.42	2.41	20.86	29.02	b
				Hap2	GAGTCGTCCCCAAGACGCGACGGG		31	24.18	5.05	14.17	31.2	b
				Hap3	GGGTCGTCCTCAAGACACGGTAGG		71	27.66	3.2	18.62	31.3	a
				Hap4	TAACATCTTCTGGAGTGTCACGAT		40	19.76	3.53	13.71	29.82	c
qGT6.1	Alk	GT	SY	Hap1	AATTTGCACATGCAA	8.81622e-37	62	3.56	1.32	2	7	b	Starch synthase IIA
				Hap2	AATTTGCACATTTAA		56	6.28	1	2.5	7	a
				Hap3	TGCCCAACAGGGCGG		54	3.11	0.83	2	5.3	b
			SZ	Hap1	AATTTGCACATGCAA	1.02767e-06	62	3.7	0.88	2	5.5	b
				Hap2	AATTTGCACATTTAA		56	4.68	1.34	2	7	a
				Hap3	TGCCCAACAGGGCGG		54	3.6	1	2	5.9	b
qAC3.1	Os03g0802050	AC	SY	Hap1	CGCCAACGGAGG	1.27112e-19	114	26.73	2.94	16.01	31.1	a
				Hap2	CGCCAACGGGGG		57	20.51	4.5	12.2	29.99	b
				Hap3	TATTCGTGAGAA		9	24.47	5.1	15.33	28.89	a
	Os03g0802600			Hap1	C	4.75566e-05	19	20.5	6.09	12.12	28.89	b	ATPase
				Hap2	T		222	24.96	4.36	12.2	31.1	a
qGT3.1	Os03g0716400	GT	SZ	Hap1	ACTGTCAA	0.00107884	163	4.19	1.29	2	7	a
				Hap2	TGGTCTCC		50	3.51	1.01	2	6.8	b
	Os03g0716900			Hap1	ATCTTAGAGATCC	0.00106943	55	3.5	1.04	2	6.8	b	Hypothetical gene
				Hap2	GCTCCGAGAGCTT		153	4.17	1.29	2	7	a
	Os03g0717000			Hap1	AAGGCGGAGCCCG	0.0516782	13	3.77	0.78	2.2	4.8		Similar to TMK protein precursor
				Hap2	ATGGTGGGACCCG		53	3.58	1.05	2	6.8
				Hap3	TAAACAAAGTTAA		100	4.19	1.48	2	7
				Hap4	TAAACAAAGTTCA		43	4.06	1.07	2	6
	Os03g0717200			Hap1	AGCATATATAAC	0.00512637	50	3.54	1.04	2	6.8	b	Cytochrome b561 family protein
				Hap2	GATCCGCGCTTT		146	4.21	1.32	2	7	a
				Hap3	GGTACGCATAAC		10	3.48	0.84	2.2	4.3	b
	Os03g0717600			Hap1	ACGAAGCTGGCACACAGCT	0.0029402	11	3.62	0.78	2.2	4.4	b	Zinc finger, C2H2-type matrin domain containing protein
				Hap2	ACGAAGCTGGCACGCGGCT		47	3.49	1.04	2	6.8	b
				Hap3	GTAGGTAAAATGTATAATG		150	4.22	1.33	2	7	a
	Os03g0717700			Hap1	GCAGCGCCGTTCGTTGTT	0.00303852	10	3.62	0.78	2.2	4.4	b	Histidine kinase
				Hap2	GTTGGGTTGAATGTCATT		148	4.21	1.36	2	7	a
				Hap3	TCAACACCTTTCACTGCC		56	3.52	1.02	2	6.8	b
a p: the p value of ANOVA
b Major haplotype of the genes; the SNP in red color are missense mutations located in exon
c Multiple comparison by Tukey's Honest Significant Difference’method using the function TukeyHSD implemented in R
d Gene description from RAP-DB (http://rapdb.dna.affrc.go.jp/index.html)
